# Supplementary material for: Blueprint for a minimal photoautotrophic cell: conserved and variable genes in Synechococcus elongatus PCC 7942
Source: BMC Genomics. 2011 Jan 12;12:25. doi: 10.1186/1471-2164-12-25 (PMC3025956; doi:10.1186/1471-2164-12-25)
Supplement: Additional file 3 — List of all genes in PCC 7942 indicating whether they are xenologs or core genes. [file 1471-2164-12-25-S3.XLS]

## Sheet: Sheet1
Color key at the end of the table											Detection of xenologous								Detection of highly conserved genes																	Cyanobacterial genomes
																			Best reciprocal BLAST hit				Best BLAST hit against Genbank non-redundant database							Nearest neighbor
Location	Strand	Length	PID	Gene	Results	Synonym	Code	COG	COG name	Product	G+C	Number of SD from mean G+C content	B(F|C)	B(F|RP)	Number of HIP1 motifs	Nearest-Neighbor (NJ) or BLAST-best hit other than cyanobacteria	B(F|X)		Chromatophore from Paulinella chromatophora	Prochlorococcus SS 120	CyOGs database		PIDsbjct	Phylum	Species	evalue	Percent alignment	lenght aligned query		Nearest-Neighbor	bootstrap	Number of Nearest-Neighbor	Phylum	Species		Number of cyanobacterial genomes with homologs	Synechococcus sp. CC9605	Synechococcus sp. CC9902	Synechococcus sp. CC9311	Synechococcus sp. RCC307	Synechococcus sp. WH 8102	Synechococcus sp. WH 7803	Prochlorococcus marinus str. MIT 9303	Prochlorococcus marinus str. MIT 9313	Prochlorococcus marinus subsp. marinus str. CCMP1375	Prochlorococcus marinus str. AS9601	Prochlorococcus marinus str. MIT 9515	Prochlorococcus marinus str. NATL1A	Prochlorococcus marinus str. MIT 9301
65..1237	+	390	81298812	-	P	Synpcc7942_0001	-	COG0592L	DNA polymerase sliding clamp subunit (PCNA homolog)	[DNA polymerase III subunit beta]	57.03	0	0.204319	0.302184	1	-	-		171191882	33239453	81298812		119509171	Cyanobacteria	Nodularia spumigena	8e-125	96.1538	375		197627012	100	2	Cyanobacteria	Cyanobium sp. PCC 7001		34	78211559	78183585	113953564	148241100	33864540	148238337	124021715	33862274	33239453	123967537	123965235	124024713	126695338
1262..2134	+	290	81298813	-	P	Synpcc7942_0002	-	COG3881S	Uncharacterized protein conserved in bacteria	[hypothetical protein]	58.88	0	0.27075	0.359673	2	-	-		171191883	33239454	81298813		158335921	Cyanobacteria	Acaryochloris marina	9e-45	99.3103	288		158335921	100	1	Cyanobacteria	Acaryochloris marina		23	78211560,78213769	78183586	113953136,113954133	148241101	33864541,33864876	148238338	124021716	33862275	-	-	-	-	-
2178..4511	+	777	81298814	-	P	Synpcc7942_0003	-	COG0046F	Phosphoribosylformylglycinamidine (FGAM) synthase, synthetase domain	[phosphoribosylformylglycinamidine synthase II]	59.73	0	0.221396	0.246579	6	-	-		-	33239455	81298814		186681364	Cyanobacteria	Nostoc punctiforme	0	99.7426	775		196241823	50	7	Cyanobacteria	Cyanothece sp. PCC 7425		35	78211561	78183587	113955261	148241102	33864542	148238339	124021717	33862276	33239455	123967539	123965237	124024715	126695340
4596..6077	+	493	81298815	-	P	Synpcc7942_0004	-	COG0034F	Glutamine phosphoribosylpyrophosphate amidotransferase	[amidophosphoribosyltransferase]	58.3	0	0.223953	0.292365	1	-	-		-	33239456	81298815		186681365	Cyanobacteria	Nostoc punctiforme	0	95.9432	473		196241822	46	2	Cyanobacteria	Cyanothece sp. PCC 7425		35	78211562	78183588	113954725	148241103	33864543	148238340	124021718	33862277	33239456	123967540	123965238	124024716	126695341
6111..7706	-	531	81298816	-	-	Synpcc7942_0005	-	COG2252R	Permeases	[hypothetical protein]	56.2	0	0.18003	0.280205	5	-	-		-	-	-		158338676	Cyanobacteria	Acaryochloris marina	0	98.1168	521		37522623	50	7	Cyanobacteria	Gloeobacter violaceus		10	-	-	113954040	148243338	33866851	-	124023553	33862703	-	-	-	-	-
7779..8192	-	137	81298817	-	-	Synpcc7942_0006	-	COG0840NT	Methyl-accepting chemotaxis protein	[hypothetical protein]	56.76	0	0.4022	0.517519	1	-	-		-	-	-		196240173	Cyanobacteria	Cyanothece sp. PCC 7425	6e-35	91.2409	125		196240173	75	1	Cyanobacteria	Cyanothece sp. PCC 7425		15	-	-	-	-	-	-	-	-	-	-	-	-	-
8189..8539	-	116	81298818	-	-	Synpcc7942_0007	-	-	-	[hypothetical protein]	60.68	1	0.33258	0.430778	2	-	-		-	-	-		119486255	Cyanobacteria	Lyngbya sp. PCC 8106	2e-12	95.6897	111		22298480	48	1	Cyanobacteria	Thermosynechococcus elongatus		12	-	-	-	-	-	-	-	-	-	-	-	-	-
8536..8859	-	107	81298819	-	-	Synpcc7942_0008	-	-	-	[hypothetical protein]	59.88	0	0.479704	0.54791	1	-	-		-	-	-		-	-	-	-	-	-		-	-	-	-	-		2	-	-	-	-	-	-	-	-	-	-	-	-	-
8964..10166	+	400	81298820	-	P	Synpcc7942_0009	-	COG0137E	Argininosuccinate synthase	[argininosuccinate synthase]	56.69	0	0.28933	0.292169	2	-	-		-	33241324	81298820		158337356	Cyanobacteria	Acaryochloris marina	0	99.75	399		158337356	47	1	Cyanobacteria	Acaryochloris marina		35	78214180	78185875	113953557	148243621	33867043	148240855	124024697	33864525	33241324	123969449	123967131	124026895	126697236
10252..10878	-	208	81298821	-	-	Synpcc7942_0010	-	COG0586S	Uncharacterized membrane-associated protein	[hypothetical protein]	58.05	0	0.259458	0.353031	1	-	-		-	-	-		196237942	Cyanobacteria	Cyanothece sp. PCC 7425	4e-64	94.7115	197		16331439	52	1	Cyanobacteria	Synechocystis sp. PCC 6803		26	78211655	-	113952923	148241206	33864656	148238506	124021890	33862413	33241234	-	-	-	126697154
10998..11474	-	158	81298822	-	-	Synpcc7942_0011	-	-	-	[hypothetical protein]	53.67	0	0.334925	0.379159	1	-	-		-	-	-		186685612	Cyanobacteria	Nostoc punctiforme	6e-15	92.4051	146		158335516	47	1	Cyanobacteria	Acaryochloris marina		9	-	-	-	-	-	-	-	-	-	-	-	-	-
11641..11964	-	107	81298823	rpsF	P	Synpcc7942_0012	-	COG0360J	Ribosomal protein S6	[30S ribosomal protein S6]	55.25	0	0.558659	0.494197	1	-	-		171191876	33241323	81298823		197624905	Cyanobacteria	Cyanobium sp. PCC 7001	5e-32	94.3925	101		87301535	100	3	Cyanobacteria	Synechococcus sp. WH 5701		35	78214178	78185873	113953188	148243619	33867041	148240853	124024695	33864523	33241323	123969448	123967130	124026894	126697235
12321..13028	+	235	81298824	-	O	Synpcc7942_0013	-	-	-	[hypothetical protein]	52.54	0	0.382689	0.459661	1	-	-		-	-	-		-	-	-	-	-	-		-	-	-	-	-		1	-	-	-	-	-	-	-	-	-	-	-	-	-
13067..13411	-	114	81298825	-	-	Synpcc7942_0014	-	-	-	[hypothetical protein]	45.22	-2	0.307851	0.453684	1	-	-		-	-	-		196257473	Cyanobacteria	Cyanothece sp. PCC 7822	2e-17	85.9649	98		170079378	87	3	Cyanobacteria	Synechococcus sp. PCC 7002		7	-	-	-	-	-	-	-	-	-	-	-	-	-
13577..14248	-	223	81298826	-	P	Synpcc7942_0015	-	COG3128S	Uncharacterized iron-regulated protein	[putative hydroxylase]	54.61	0	0.330765	0.450604	2	-	-		-	33240720	-		119494047	Cyanobacteria	Lyngbya sp. PCC 8106	8e-71	100	223		119494047	98	6	Cyanobacteria	Lyngbya sp. PCC 8106		23	78213102	78185568	113954324	-	-	-	124023745	33862559	33240720	123968886	123966565	124026325	126696700
15020..15604	+	194	81298827	-	X	Synpcc7942_0016	-	-	-	[hypothetical protein]	49.06	-1	0.424362	0.548883	2	NJ	-		-	-	-		32473671	Planctomycetes	Rhodopirellula baltica	2e-41	96.9072	188		32473671	100	1	Planctomycetes	Rhodopirellula baltica		1	-	-	-	-	-	-	-	-	-	-	-	-	-
15630..16193	-	187	81298828	-	P	Synpcc7942_0017	-	COG0800G	2-keto-3-deoxy-6-phosphogluconate aldolase	[keto-hydroxyglutarate-aldolase/keto-deoxy-phosphogluconate aldolase]	56.21	0	0.429462	0.49728	4	-	-		171192014	33239706	81298828		17232263	Cyanobacteria	Nostoc sp. PCC 7120	3e-43	97.861	183		186903381	99	2	Cyanobacteria	Cyanothece sp. PCC 7424		28	78211854	78185609	113953441	148243291	33864842	148238692	-	33864064	33239706	123967783	-	-	126695585
16206..18392	-	728	81298829	glyS	P	Synpcc7942_0018	-	COG0751J	Glycyl-tRNA synthetase, beta subunit	[glycyl-tRNA synthetase subunit beta]	58.34	0	0.167202	0.27913	7	-	-		171191748	33240281	81298829		75907017	Cyanobacteria	Anabaena variabilis	0	99.7253	726		158333790	75	1	Cyanobacteria	Acaryochloris marina		35	78212759	78184814	113955371	148242367	33865630	148239654	124023374	33862851	33240281	123968354	123966059	124025502	126696157
18615..20489	+	624	81298830	-	P	Synpcc7942_0019	-	COG0155P	Sulfite reductase, beta subunit (hemoprotein)	[sulfite reductase subunit beta]	57.6	0	0.218394	0.250973	8	-	-		171191747	33240280	81298830		66219	Cyanobacteria	Synechococcus sp.	0	100	624		66219	100	1	Cyanobacteria	Synechococcus sp.		35	78212758,78214157	78184815,78185851	113955491,113953367	148242368,148243581	33865629,33867007	148239655,148240828	124023373	33862852	33240280	123968353	123966060	124025501	126696156
20490..21092	+	200	81298831	-	-	Synpcc7942_0020	-	-	-	[hypothetical protein]	59.2	0	0.288508	0.401226	2	-	-		-	-	-		87302158	Cyanobacteria	Synechococcus sp. WH 5701	1e-07	64	128		-	-	-	-	-		1	-	-	-	-	-	-	-	-	-	-	-	-	-
21134..21874	-	246	81298832	-	P	Synpcc7942_0021	-	COG2099H	Precorrin-6x reductase	[cobalt-precorrin-6x reductase]	54.39	0	0.366663	0.508418	4	NJ	-		-	-	81298832		166366459	Cyanobacteria	Microcystis aeruginosa	5e-72	97.9675	241		86750292	60	1	Proteobacteria	Rhodopseudomonas palustris		24	78212238	78185237	113954823	148241981	33866308	148238954	124022447	33863532	-	-	-	-	-
21880..23049	-	389	81298833	-	-	Synpcc7942_0022	-	COG1357S	Uncharacterized low-complexity proteins	[hypothetical protein]	58.29	0	0.266378	0.323903	4	-	-		-	-	-		196240870	Cyanobacteria	Cyanothece sp. PCC 7425	4e-90	94.8586	369		158339057	90	2	Cyanobacteria	Acaryochloris marina		16	-	-	-	-	-	-	-	-	-	-	-	-	-
23057..24121	-	354	81298834	-	-	Synpcc7942_0023	-	COG0387P	Ca2+/H+ antiporter	[calcium/proton exchanger]	56.34	0	0.326575	0.358359	2	-	-		-	-	-		87303444	Cyanobacteria	Synechococcus sp. WH 5701	3e-127	96.6102	342		87303444	98	1	Cyanobacteria	Synechococcus sp. WH 5701		21	-	78185094	113954240	148242964	-	148240860	-	-	-	-	-	-	-
24181..25371	-	396	81298835	-	P	Synpcc7942_0024	-	-	-	[hypothetical protein]	58.27	0	0.22083	0.344548	4	-	-		171192306	33240507	-		209527613	Cyanobacteria	Arthrospira maxima	2e-127	95.9596	380		196239951	60	1	Cyanobacteria	Cyanothece sp. PCC 7425		30	78212652	78184911	113955106	148242236	33865528	148239354	124023577	33862682	33240507	123968195	123965904	124025371	126695968
25416..27122	+	568	81298836	-	P	Synpcc7942_0025	-	COG4188R	Predicted dienelactone hydrolase	[hypothetical protein]	59.58	0	0.223642	0.353118	5	-	-		-	33240604	81298836		196176424	Cyanobacteria	Microcoleus chthonoplastes	4e-76	88.3803	502		22299260	83	1	Cyanobacteria	Thermosynechococcus elongatus		23	78213478	78185883,78184277	113953481	148241818	33865241	148239946	124022593	33863418	-	-	-	-	-
27082..28059	-	325	81298837	-	P	Synpcc7942_0026	-	COG0667C	Predicted oxidoreductases (related to aryl-alcohol dehydrogenases)	[hypothetical protein]	58.69	0	0.261348	0.244405	3	-	-		-	33240642	81298837		196182969	Cyanobacteria	Microcoleus chthonoplastes	1e-106	97.2308	316		196247300	100	3	Cyanobacteria	Cyanothece sp. PCC 8802		32	78211964	78185484	113953419,113954948	148243173	33866563	148238806	-	-	33240642	123967599	123965294	124026742	126695398
28184..29350	+	388	81298838	-	P	Synpcc7942_0027	-	COG0156H	7-keto-8-aminopelargonate synthetase and related enzymes	[8-amino-7-oxononanoate synthase]	59.64	0	0.393113	0.572423	7	-	-		171191676	33241071	81298838		172039064	Cyanobacteria	Cyanothece sp. ATCC 51142	3e-101	97.1649	377		88813370	100	2	Proteobacteria	Nitrococcus mobilis		33	78213564	78184201	113955274	148243023	33865168	148240378	124022169	33863755	33241071	123969202	123966881	124026573	126696996
29347..30015	+	222	81298839	-	P	Synpcc7942_0028	-	COG0596R	Predicted hydrolases or acyltransferases (alpha/beta hydrolase superfamily)	[hypothetical protein]	59.34	0	0.38375	0.540457	7	NJ	-		-	33241072	-		88813369	Proteobacteria	Nitrococcus mobilis	2e-27	96.8468	215		88813369	100	1	Proteobacteria	Nitrococcus mobilis		12	78213565	78184200	113953379	-	33865167	148240379	124022168	33863756	33241072	-	-	124026574	-
30012..30833	+	273	81298840	-	P	Synpcc7942_0029	-	COG0500QR	SAM-dependent methyltransferases	[hypothetical protein]	57.79	0	0.310933	0.462268	6	-	-		171191675	33241073	-		197627009	Cyanobacteria	Cyanobium sp. PCC 7001	2e-33	81.3187	222		67922354	52	1	Cyanobacteria	Crocosphaera watsonii		19	78213566	78184199	113953308	148243025	33865166	148240380	124022167	33863757	33241073	123969204	123966883	124026575	126696998
30839..31471	+	210	81298841	-	P	Synpcc7942_0030	-	COG0132H	Dethiobiotin synthetase	[dethiobiotin synthase]	57.66	0	0.361981	0.493245	3	NJ	-		-	33241074	81298841		87301277	Cyanobacteria	Synechococcus sp. WH 5701	3e-52	92.381	194		187478940	66	1	Proteobacteria	Bordetella avium		29	78213567	78184198	113954119	148243026	33865165	148240381	124022166	33863758	33241074	123969205	123966884	124026576	126696999
31464..32738	+	424	81298842	-	P	Synpcc7942_0031	-	COG0161H	Adenosylmethionine-8-amino-7-oxononanoate aminotransferase	[aminotransferase]	54.98	0	0.354989	0.532049	8	NJ	-		-	33241075	-		88810699	Proteobacteria	Nitrococcus mobilis	9e-139	99.5283	422		88810699	100	1	Proteobacteria	Nitrococcus mobilis		35	78213568,78212402	78184197	113953653,113955508	148243040,148241710	33865163,33866168	148240384,148240083	124022163,124023684	33863760,33862604,33863564	33241075,33240824	123969206,123969032	123966885,123966695	124026577	126697000,126696825
32849..33202	-	117	81298843	-	-	Synpcc7942_0032	-	COG2361S	Uncharacterized conserved protein	[hypothetical protein]	43.22	-2	0.518583	0.665974	0	-	-		-	-	-		159026073	Cyanobacteria	Microcystis aeruginosa	3e-39	94.8718	111		159026073	84	2	Cyanobacteria	Microcystis aeruginosa		11	-	-	-	-	-	-	-	-	-	-	-	-	-
33174..33506	-	110	81298844	-	-	Synpcc7942_0033	-	COG1669R	Predicted nucleotidyltransferases	[hypothetical protein]	38.14	-2	0.721163	0.882759	0	-	-		-	-	-		159026074	Cyanobacteria	Microcystis aeruginosa	4e-38	100	110		159026074	54	1	Cyanobacteria	Microcystis aeruginosa		8	-	-	-	-	-	-	-	-	-	-	-	-	-
33685..33798	+	37	81298845	-	O	Synpcc7942_0034	-	-	-	[N-acetylornithine aminotransferase]	47.37	-2	0.710622	0.810088	1	-	-		-	-	-		-	-	-	-	-	-		-	-	-	-	-		1	-	-	-	-	-	-	-	-	-	-	-	-	-
34357..35115	-	252	81298846	-	X	Synpcc7942_0035	-	-	-	[hypothetical protein]	48.09	-1	0.458703	0.613444	2	Bl	-		-	-	-		190890793	Proteobacteria	Rhizobium etli	7e-10	95.6349	241		-	-	-	-	-		1	-	-	-	-	-	-	-	-	-	-	-	-	-
35341..36126	+	261	81298847	-	-	Synpcc7942_0036	-	-	-	[hypothetical protein]	56.62	0	0.346461	0.431444	3	Bl	-		-	-	-		168704830	Planctomycetes	Gemmata obscuriglobus	7e-30	86.2069	225		167746723	36	1	Firmicutes	Anaerostipes caccae		1	-	-	-	-	-	-	-	-	-	-	-	-	-
36123..36326	-	67	81298848	-	O	Synpcc7942_0037	-	-	-	[hypothetical protein]	48.53	-1	0.648733	0.697067	0	-	-		-	-	-		-	-	-	-	-	-		-	-	-	-	-		0	-	-	-	-	-	-	-	-	-	-	-	-	-
36479..36955	+	158	81298849	-	-	Synpcc7942_0038	-	COG0494LR	NTP pyrophosphohydrolases including oxidative damage repair enzymes	[mutator MutT protein]	56.39	0	0.369913	0.460085	1	-	-		-	-	-		22299607	Cyanobacteria	Thermosynechococcus elongatus	4e-31	90.5063	143		22299607	76	1	Cyanobacteria	Thermosynechococcus elongatus		19	78213008	78184590	-	148242500	33865868	148239517	124022760	33863297	-	-	-	-	-
37130..38545	+	471	81298850	-	P	Synpcc7942_0039	-	COG0362G	6-phosphogluconate dehydrogenase	[6-phosphogluconate dehydrogenase]	56.85	0	0.27932	0.283048	3	-	-		171191758	33240293	81298850		154548	Cyanobacteria	Synechococcus sp.	0	97.2399	458		154548	100	1	Cyanobacteria	Synechococcus sp.		35	78212787	78184799	113953947	148242351	33865653	148239633	124023389	33862838	33240293	123968365	123966048	124025515	126696168
38630..39007	+	125	81298851	-	P	Synpcc7942_0040	-	COG1539H	Dihydroneopterin aldolase	[dihydroneopterin aldolase dihydroneopterin aldolase]	58.73	0	0.395202	0.537575	2	-	-		171192318	-	81298851		16331028	Cyanobacteria	Synechocystis sp. PCC 6803	6e-30	95.2	119		3023789	100	3	Cyanobacteria	Synechocystis sp. PCC 6803		35	78212561	78184503	113953707	148242026	33866019	148239101	124023546	33862708	33240520	123968182	123965891	124025358	126695955
39441..40745	+	434	81298852	-	P	Synpcc7942_0041	-	COG1055P	Na+/H+ antiporter NhaD and related arsenite permeases	[transport protein]	58.47	0	0.290725	0.365937	2	-	-		171192121	33239549	-		87302604	Cyanobacteria	Synechococcus sp. WH 5701	2e-131	98.8479	429		87302604	100	1	Cyanobacteria	Synechococcus sp. WH 5701		14	-	-	-	-	-	148238871	-	-	-	-	-	-	-
40855..41091	-	78	81298853	rpmB	P	Synpcc7942_0042	-	COG0227J	Ribosomal protein L28	[50S ribosomal protein L28]	56.12	0	0.64373	0.517588	0	-	-		171191657	161407960	81298853		161485759	Cyanobacteria	Thermosynechococcus elongatus	7e-31	100	78		197624888	67	1	Cyanobacteria	Cyanobium sp. PCC 7001		34	78212935	78184654	113953218	148242482	33865813	148239573	124023228	33862967	161407960	123968492	123966217	124025685	126696295
41131..41496	-	121	81298854	-	-	Synpcc7942_0043	-	-	-	[hypothetical protein]	59.02	0	0.452241	0.502426	4	-	-		-	-	-		126660244	Cyanobacteria	Cyanothece sp. CCY 0110	9e-11	71.9008	87		158336807	46	2	Cyanobacteria	Acaryochloris marina		3	-	-	-	-	-	-	-	-	-	-	-	-	-
41495..43477	+	660	81298855	-	-	Synpcc7942_0044	-	-	-	[hypothetical protein]	57.74	0	0.294957	0.342272	6	-	-		-	-	-		119510609	Cyanobacteria	Nodularia spumigena	0	95	627		113474093	97	1	Cyanobacteria	Trichodesmium erythraeum		19	-	-	-	148242326	33865757	-	-	-	-	-	-	-	-
43572..44927	+	451	81298856	-	-	Synpcc7942_0045	-	COG0457R	FOG: TPR repeat	[TPR repeat-containing protein]	52.8	0	0.315392	0.454682	7	-	-		-	-	-		196241701	Cyanobacteria	Cyanothece sp. PCC 7425	9e-57	96.6741	436		172064642	34	1	Proteobacteria	Burkholderia ambifaria		12	-	78183688	-	148241365	-	148238462,148238452	124024108	-	-	-	-	124026526	-
45164..46507	+	447	81298857	-	X+op	Synpcc7942_0046	-	COG0500QR	SAM-dependent methyltransferases	[methylase involved in ubiquinone/menaquinone biosynthesis-like]	51.64	0	0.41656	0.594958	2	-	PA		-	-	-		196179977	Cyanobacteria	Microcoleus chthonoplastes	1e-92	100	447		196237513	63	3	Cyanobacteria	Cyanothece sp. PCC 7425		13	-	-	-	-	-	-	-	-	-	-	-	-	-
46515..48881	+	788	81298858	-	X	Synpcc7942_0047	-	COG0457R	FOG: TPR repeat	[TPR repeat-containing protein]	51.29	-1	0.48654	0.689968	7	NJ	-		-	-	-		196229070	Verrucomicrobia	Chthoniobacter flavus	5e-41	57.3604	452		34499357	88	1	Proteobacteria	Chromobacterium violaceum		1	-	-	-	-	-	-	-	-	-	-	-	-	-
48927..49361	-	144	81298859	-	IslandViewer	Synpcc7942_0048	-	-	-	[pilin polypeptide PilA-like]	48.05	-1	0.544899	0.56327	0	-	-		-	-	-		75906570	Cyanobacteria	Anabaena variabilis	2e-15	89.5833	129		177667145	84	2	Cyanobacteria	Cyanothece sp. PCC 8801		18	-	-	113954866,113955366	148241661	-	148240131	124023781	33862536	-	-	-	-	126696039
49550..49984	-	144	81298860	-	IslandViewer	Synpcc7942_0049	-	-	-	[pilin polypeptide PilA-like]	46.44	-2	0.545958	0.57141	0	-	-		-	-	-		75906570	Cyanobacteria	Anabaena variabilis	2e-15	89.5833	129		148240131	94	1	Cyanobacteria	Synechococcus sp. WH 7803		19	-	-	113954866,113955366	148241661	-	148240131	124023781	33862536	-	-	-	-	126696039
50070..52616	+	848	81298861	-	X	Synpcc7942_0050	-	COG0438M,COG0463M	Glycosyltransferase, Glycosyltransferases involved in cell wall biogenesis	[hypothetical protein]	41.58	-2	0.434431	0.60141	1	NJ	PA		-	-	-		113474349	Cyanobacteria	Trichodesmium erythraeum	3e-78	45.1651	383		83594255	99	1	Proteobacteria	Rhodospirillum rubrum		1	-	-	-	-	-	-	-	-	-	-	-	-	-
52606..54507	-	633	81298862	-	X	Synpcc7942_0051	-	COG0457R,COG3914O	FOG: TPR repeat, Predicted O-linked N-acetylglucosamine transferase, SPINDLY family	[TPR repeat-containing protein]	36.17	-2	0.606921	0.752047	0	-	PA		-	-	-		159028889	Cyanobacteria	Microcystis aeruginosa	2e-87	98.2622	622		66809151	100	3	undef	Dictyostelium discoideum		11	-	-	-	-	-	148238461	-	-	-	-	-	124024786	-
54512..55030	-	172	81298863	-	X+op	Synpcc7942_0052	-	COG4627S	Uncharacterized protein conserved in bacteria	[hypothetical protein]	40.08	-2	0.671237	0.877151	0	-	-		-	-	-		196242122	Cyanobacteria	Cyanothece sp. PCC 7425	1e-55	100	172		186681174	46	1	Cyanobacteria	Nostoc punctiforme		6	-	-	-	-	-	148238427	-	-	-	-	123966531	-	-
55204..56352	-	382	81298864	-	X	Synpcc7942_0053	-	COG0463M	Glycosyltransferases involved in cell wall biogenesis	[hypothetical protein]	34.81	-2	0.64633	0.834209	0	NJ	PA		-	-	-		86137097	Proteobacteria	Roseobacter sp. MED193	3e-24	67.2775	257		86137097	90	1	Proteobacteria	Roseobacter sp. MED193		1	-	-	-	-	-	-	-	-	-	-	-	-	-
56423..57190	-	255	81298865	-	X	Synpcc7942_0054	-	COG3510V	Cephalosporin hydroxylase	[hypothetical protein]	43.36	-2	0.451674	0.591152	0	Bl	-		-	-	-		16265001	Proteobacteria	Sinorhizobium meliloti	1e-78	96.4706	246		170722876	25	1	Proteobacteria	Pseudomonas putida		2	-	-	-	-	-	-	-	-	-	-	-	-	-
57223..57906	-	227	81298866	-	X	Synpcc7942_0055	-	COG1670J	Acetyltransferases, including N-acetylases of ribosomal proteins	[hypothetical protein]	36.26	-2	0.491348	0.686251	0	NJ	-		-	-	-		207087624	Proteobacteria	beta proteobacterium KB13	1e-13	79.2952	180		207087624	100	1	Proteobacteria	beta proteobacterium KB13		0	-	-	-	-	-	-	-	-	-	-	-	-	-
57941..59068	-	375	81298867	-	X	Synpcc7942_0056	-	COG0399M	Predicted pyridoxal phosphate-dependent enzyme apparently involved in regulation of cell wall biogenesis	[perosamine synthetase]	42.91	-2	0.502661	0.663143	0	-	PA		-	-	81298867		16329501	Cyanobacteria	Synechocystis sp. PCC 6803	2e-144	94.1333	353		16329501	52	1	Cyanobacteria	Synechocystis sp. PCC 6803		29	-	78183825	113953105	148241292	33864982	-	124021825,124021854	33862369	-	123967844	123965552,123965994,123966534	-	126696748,126695646
59072..60304	-	410	81298868	-	X	Synpcc7942_0057	-	COG0500QR	SAM-dependent methyltransferases	[putative C-3 methyl transferase]	48.58	-1	0.43708	0.598677	0	-	PA		-	-	-		197624648	Cyanobacteria	Cyanobium sp. PCC 7001	3e-148	98.5366	404		197624648	95	1	Cyanobacteria	Cyanobium sp. PCC 7001		12	-	-	-	-	-	-	-	-	-	123968938	123965962	-	-
60301..60846	-	181	81298869	-	B+op	Synpcc7942_0058	-	COG1898M	dTDP-4-dehydrorhamnose 3,5-epimerase and related enzymes	[dTDP-4-dehydrorhamnose 3,5-epimerase]	52.75	0	0.512891	0.640188	4	-	-		-	-	-		123968939	Cyanobacteria	Prochlorococcus marinus	1e-58	96.6851	175		197626015	87	1	Cyanobacteria	Cyanobium sp. PCC 7001		26	78213549	78184213	-	148241181	33865182	148238439	124021807	33862386	-	123968939	123966644	124025562	-
60867..61112	-	81	81298870	-	O	Synpcc7942_0059	-	-	-	[hypothetical protein]	47.56	-1	0.676845	0.830919	1	-	-		-	-	-		-	-	-	-	-	-		-	-	-	-	-		0	-	-	-	-	-	-	-	-	-	-	-	-	-
61091..61369	-	92	81298871	-	O	Synpcc7942_0060	-	-	-	[hypothetical protein]	50.18	-1	0.583393	0.713406	0	-	-		-	-	-		-	-	-	-	-	-		-	-	-	-	-		0	-	-	-	-	-	-	-	-	-	-	-	-	-
61366..62472	-	368	81298872	-	P	Synpcc7942_0061	-	COG0451MG	Nucleoside-diphosphate-sugar epimerases	[CDP-glucose 4,6-dehydratase]	54.11	0	0.346888	0.524892	3	-	-		-	-	-		197626568	Cyanobacteria	Cyanobium sp. PCC 7001	9e-126	99.4565	366		197626568	86	1	Cyanobacteria	Cyanobium sp. PCC 7001		35	78213551	78184211,78183758,78183807	113954112,113953729	148241183,148241316	33865180,33864981,33864958,33864736	148238443,148238450,148238581	124021853,124021831,124021826	33862388	33239515	123968932	123965996,123965387,123966533,123966601	124025564,124026801	126696749
62469..63242	-	257	81298873	-	P	Synpcc7942_0062	-	COG1208MJ	Nucleoside-diphosphate-sugar pyrophosphorylase involved in lipopolysaccharide biosynthesis/translation initiation factor 2B, gamma/epsilon subunits (eIF-2Bgamma/eIF-2Bepsilon)	[glucose-1-phosphate cytidylyltransferase]	43.93	-2	0.538879	0.691747	0	-	-		-	-	-		197626652	Cyanobacteria	Cyanobium sp. PCC 7001	4e-117	99.6109	256		197626652	77	1	Cyanobacteria	Cyanobium sp. PCC 7001		35	78213912	78183871	113954326	148241327	33866796,33864986	148240618	124021852,124024361,124021830,124021811	33864277	33239627,33240769	123968940,123967706,123968972	123965995,123965415	124024937	126695509,126696743
64266..64706	-	146	81298874	-	-	Synpcc7942_0063	-	COG2453T	Predicted protein-tyrosine phosphatase	[dual specificity protein phosphatase]	52.38	0	0.47009	0.625012	2	-	-		-	-	-		196240390	Cyanobacteria	Cyanothece sp. PCC 7425	8e-30	95.2055	139		196240390	87	1	Cyanobacteria	Cyanothece sp. PCC 7425		5	-	-	113953412	-	-	-	-	-	-	-	123966620	-	-
64703..64870	-	55	81298875	-	O	Synpcc7942_0064	-	-	-	[hypothetical protein]	54.17	0	0.519794	0.575258	0	-	-		-	-	-		-	-	-	-	-	-		-	-	-	-	-		0	-	-	-	-	-	-	-	-	-	-	-	-	-
64987..65541	-	184	81298876	infC	P	Synpcc7942_0065	-	COG0290J	Translation initiation factor 3 (IF-3)	[translation initiation factor IF-3]	53.15	0	0.327423	0.351251	0	-	-		171191923	33241247	81298876		166365759	Cyanobacteria	Microcystis aeruginosa	1e-77	92.9348	171		196182616	50	1	Cyanobacteria	Microcoleus chthonoplastes		35	78211640	78183715	113953559	148241189	33864629	148238481	124021868	33862392	33241247	123969378	123967058	124026795	126697165
65658..67172	-	504	81298877	-	-	Synpcc7942_0066	-	COG3225N	ABC-type uncharacterized transport system involved in gliding motility, auxiliary component	[hypothetical protein]	59.08	0	0.20022	0.302266	7	-	-		-	-	-		186681063	Cyanobacteria	Nostoc punctiforme	2e-92	99.2063	500		196239917	45	3	Cyanobacteria	Cyanothece sp. PCC 7425		15	-	-	-	-	-	-	-	-	-	-	-	-	-
67177..67986	-	269	81298878	-	-	Synpcc7942_0067	-	-	-	[ABC transporter permease]	58.02	0	0.259995	0.350507	3	-	-		-	-	-		22299017	Cyanobacteria	Thermosynechococcus elongatus	2e-69	95.1673	256		22299017	88	1	Cyanobacteria	Thermosynechococcus elongatus		16	-	-	-	-	-	-	-	-	-	-	-	-	-
67991..68980	-	329	81298879	-	P	Synpcc7942_0068	-	COG1131V	ABC-type multidrug transport system, ATPase component	[ATPase]	59.19	0	0.272723	0.411063	7	-	-		-	-	81298879		196239919	Cyanobacteria	Cyanothece sp. PCC 7425	1e-92	92.4012	304		22299016	76	3	Cyanobacteria	Thermosynechococcus elongatus		35	78212161	78185317	113954029	148241774	33866390	148240204	124022356	33863605	33239897	123968041	123965746	124025214	126695811
69079..69375	+	98	81298880	-	O	Synpcc7942_0069	-	-	-	[hypothetical protein]	59.93	0	0.497145	0.573486	1	-	-		-	-	-		-	-	-	-	-	-		-	-	-	-	-		0	-	-	-	-	-	-	-	-	-	-	-	-	-
69378..69938	-	186	81298881	-	-	Synpcc7942_0070	-	COG5135S	Uncharacterized conserved protein	[hypothetical protein]	59.18	0	0.326004	0.440842	2	-	-		-	-	-		196258941	Cyanobacteria	Cyanothece sp. PCC 7822	2e-42	99.4624	185		170077983	81	1	Cyanobacteria	Synechococcus sp. PCC 7002		28	78213288	78185031	113953936	148242603	33865409	148239153	-	-	-	123969091	123966752	124025737	126696882
69940..71139	-	399	81298882	-	P	Synpcc7942_0071	-	COG0399M	Predicted pyridoxal phosphate-dependent enzyme apparently involved in regulation of cell wall biogenesis	[pleiotropic regulatory protein-like]	59.58	0	0.296023	0.414054	6	-	-		-	33239768	-		75907122	Cyanobacteria	Anabaena variabilis	3e-127	96.7419	386		116071566	97	1	Cyanobacteria	Synechococcus sp. BL107		35	78211766	78183825	113953247	148243383,148241292	33864756,33864982	148238599	124024205,124021825,124021854	33864150,33862369	33239768	123967844,123968944	123965552,123966534	124025077	126695646
71307..71960	-	217	81298883	-	-	Synpcc7942_0072	-	-	-	[hypothetical protein]	59.48	0	0.31292	0.360206	0	-	-		-	-	-		196177980	Cyanobacteria	Microcoleus chthonoplastes	4e-54	91.2442	198		148243417	97	2	Cyanobacteria	Synechococcus sp. RCC307		24	78211797	78183856	113952949	148243417	33864787	148238631	124024172	33864122	-	-	-	-	-
72000..73196	-	398	81298884	-	P	Synpcc7942_0073	-	COG0761IM	Penicillin tolerance protein	[4-hydroxy-3-methylbut-2-enyl diphosphate reductase]	56.14	0	0.338737	0.334202	2	-	-		171191985	33239748	81298884		196240671	Cyanobacteria	Cyanothece sp. PCC 7425	6e-179	99.4975	396		148243418	100	1	Cyanobacteria	Synechococcus sp. RCC307		35	78211798	78183857	113953201	148243418	33864788	148238632	124024171	33864121	33239748	123967823	123965532	124025055	126695625
73306..73659	-	117	81298885	-	O	Synpcc7942_0074	-	-	-	[hypothetical protein]	56.5	0	0.427494	0.441243	0	-	-		-	-	-		-	-	-	-	-	-		-	-	-	-	-		1	-	-	-	-	-	-	-	-	-	-	-	-	-
73775..75088	+	437	81298886	-	P	Synpcc7942_0075	-	COG0006E	Xaa-Pro aminopeptidase	[aminopeptidase P]	59.06	0	0.238576	0.26908	5	-	-		171191699	33241044	81298886		159028325	Cyanobacteria	Microcystis aeruginosa	1e-159	100	437		170076980	79	1	Cyanobacteria	Synechococcus sp. PCC 7002		33	78213691	78184077	113955489	148242965	33865042	148240341	124022205	33863723	33241044	123969176	123966854	124026546	126696970
75091..75852	+	253	81298887	-	P	Synpcc7942_0076	-	COG0834ET	ABC-type amino acid transport/signal transduction systems, periplasmic component/domain	[extracellular solute-binding protein]	51.44	-1	0.353644	0.460303	2	-	-		-	-	81298887		196238831	Cyanobacteria	Cyanothece sp. PCC 7425	9e-37	89.3281	226		196238831	53	1	Cyanobacteria	Cyanothece sp. PCC 7425		14	-	-	-	-	-	-	-	-	-	-	-	-	-
75928..76617	+	229	81298888	-	O	Synpcc7942_0077	-	-	-	[XRE family transcriptional regulator]	53.77	0	0.381635	0.479383	1	-	-		-	-	-		-	-	-	-	-	-		-	-	-	-	-		1	-	-	-	-	-	-	-	-	-	-	-	-	-
76614..77063	-	149	81298889	-	P	Synpcc7942_0078	-	COG0432S	Uncharacterized conserved protein	[hypothetical protein]	57.11	0	0.375127	0.442358	2	-	-		-	33239942	81298889		16330803	Cyanobacteria	Synechocystis sp. PCC 6803	7e-45	98.6577	147		16330803	56	1	Cyanobacteria	Synechocystis sp. PCC 6803		32	78212224	78185255	113954171	148242601	33866325	148240000	124022424	33863549	33239942	123968085	123965791	124025260	126695857
77138..77584	-	148	81298890	-	P	Synpcc7942_0079	-	COG0629L	Single-stranded DNA-binding protein	[hypothetical protein]	57.72	0	0.376706	0.426415	0	-	-		171192327	33239953	81298890		196191541	Cyanobacteria	Synechococcus sp. PCC 7335	1e-33	100	148		196191541	87	2	Cyanobacteria	Synechococcus sp. PCC 7335		32	78212237	78185238	113953592	148241982	33866309	148238953	124022446	33863533	33239953	123968094	123965801	124025271	126695867
77648..78871	-	407	81298891	-	P	Synpcc7942_0080	-	COG0577V	ABC-type antimicrobial peptide transport system, permease component	[ABC transporter permease]	58.74	0	0.337895	0.366746	5	-	-		-	33240372	81298891		22298926	Cyanobacteria	Thermosynechococcus elongatus	1e-150	99.2629	404		148242499	99	1	Cyanobacteria	Synechococcus sp. RCC307		34	78212967	78184635	113954392	148242499	33865833	148239553	124023246	33862950	33240372	123968481	123966229	124025673	126696284
78987..79196	-	69	81298892	-	P	Synpcc7942_0081	-	COG2501S	Uncharacterized conserved protein	[RNA-binding S4]	56.67	0	0.444518	0.5329	1	-	-		-	33240350	-		88808810	Cyanobacteria	Synechococcus sp. WH 7805	1e-14	92.7536	64		197625426	64	1	Cyanobacteria	Cyanobium sp. PCC 7001		21	78213345	78184406	113954627	148242074	-	148239770	-	-	33240350	-	-	124025772	-
79265..81013	+	582	81298893	-	P	Synpcc7942_0082	-	COG1132V	ABC-type multidrug transport system, ATPase and permease components	[ATPase]	56.89	0	0.234401	0.333483	2	-	-		-	33240349	81298893		196178410	Cyanobacteria	Microcoleus chthonoplastes	0	98.7973	575		170078787	99	2	Cyanobacteria	Synechococcus sp. PCC 7002		35	78213344,78213168,78214031,78212502,78212681	78184407,78184975,78184882,78183801,78184456,78183701	113953211,113953890,113955085,113954944,113953155	148242075,148241936,148242433,148241587,148243200	33865359,33865458,33866075,33865557,33864729,33864947,33865493	148239769,148239852,148240802,148239394,148238464,148239032	124023094,124021801,124021842,124023277,124022533	33863091,33862350,33863351,33863462,33862928,33862366	33240349,33240546,33240014,33240192	123968576,123968738,123968152,123968963,123968439	123966135,123966423,123965860,123966270	124025773,124026187,124026806,124025327,124025632	126696381,126696544,126695925,126696242
81023..81220	+	65	81298894	-	-	Synpcc7942_0083	-	-	-	[hypothetical protein]	58.08	0	0.603314	0.738758	3	Bl	-		-	-	-		198266327	Proteobacteria	Octadecabacter antarcticus	5e-06	87.6923	57		-	-	-	-	-		1	-	-	-	-	-	-	-	-	-	-	-	-	-
81217..81918	+	233	81298895	-	-	Synpcc7942_0084	-	-	-	[hypothetical protein]	59.4	0	0.326654	0.42591	5	-	-		-	-	-		119487839	Cyanobacteria	Lyngbya sp. PCC 8106	4e-55	94.8498	221		196191267	87	1	Cyanobacteria	Synechococcus sp. PCC 7335		21	78212215	78185262	113953522	148242741	33866335	148240151	-	-	-	-	-	-	-
82179..82865	-	228	81298896	-	-	Synpcc7942_0085	-	COG0637R	Predicted phosphatase/phosphohexomutase	[HAD family hydrolase]	52.55	0	0.323747	0.398098	0	-	-		-	-	-		186682590	Cyanobacteria	Nostoc punctiforme	3e-53	91.2281	208		73539848	33	2	Proteobacteria	Cupriavidus necator		28	78212849,78212669	78184892,78184729	113954704	148242445	33865546	148239375	124023596	33862664	-	-	123966791	124025386	-
82871..84955	-	694	81298897	-	P	Synpcc7942_0086	-	COG1523G	Type II secretory pathway, pullulanase PulA and related glycosidases	[isoamylase]	55.92	0	0.212405	0.272972	5	-	-		-	33240852	-		186902298	Cyanobacteria	Cyanothece sp. PCC 7424	0	97.9827	680		16329290	74	3	Cyanobacteria	Synechocystis sp. PCC 6803		25	78212359,78213610	78184154	113954322	148241578	-	148240266	124022279	33863664	33240852	123969054	123966716	124026454	126696846
84964..86475	-	503	81298898	-	-	Synpcc7942_0087	-	COG0750M	Predicted membrane-associated Zn-dependent proteases 1	[hypothetical protein]	57.54	0	0.215683	0.353349	5	-	-		-	-	-		119485580	Cyanobacteria	Lyngbya sp. PCC 8106	2e-140	99.2048	499		119485580	55	1	Cyanobacteria	Lyngbya sp. PCC 8106		17	-	-	-	-	-	-	-	-	-	-	-	-	-
86547..87269	+	240	81298899	-	P	Synpcc7942_0088	-	COG0491R	Zn-dependent hydrolases, including glyoxylases	[hypothetical protein]	57.95	0	0.337326	0.314918	3	-	-		-	33240851	-		17230911	Cyanobacteria	Nostoc sp. PCC 7120	8e-70	93.75	225		209522995	69	2	Cyanobacteria	Arthrospira maxima		25	78213609	78184155	113952988	148241579	33865120	148240265	124022280	33863663	33240851	-	-	-	-
87881..88615	-	244	81298900	-	-	Synpcc7942_0089	-	COG0412Q	Dienelactone hydrolase and related enzymes	[carboxymethylenebutenolidase]	57.41	0	0.255459	0.383002	2	-	-		-	-	-		196244268	Cyanobacteria	Cyanothece sp. PCC 8802	5e-78	99.1803	242		22298966	99	2	Cyanobacteria	Thermosynechococcus elongatus		24	78211639	-	113952933	148241188,148243520	33864628,33866949	148238480,148240786	124022744	33863302	-	-	-	-	126696941
88735..89718	+	327	81298901	-	P	Synpcc7942_0090	-	COG1725K	Predicted transcriptional regulators	[GntR family transcriptional regulator]	56.3	0	0.364053	0.357886	1	-	-		171191960	33241248	81298901		119485422	Cyanobacteria	Lyngbya sp. PCC 8106	3e-105	99.6942	326		159904306	100	1	Cyanobacteria	Prochlorococcus marinus		35	78211638	78183714	113954360	148241187	33864627	148238479	124021866	33862391	33241248	123969379	123967059	124026796	126697166
89715..90326	-	203	81298902	-	P	Synpcc7942_0091	-	-	-	[hypothetical protein]	60.78	1	0.341353	0.461274	4	-	-		171191854	33241286	81298902		209525735	Cyanobacteria	Arthrospira maxima	2e-78	90.1478	183		196241486	58	1	Cyanobacteria	Cyanothece sp. PCC 7425		31	78214051	78185766	113952979	148243500	33866914	148240758	124024588	33864443	33241286	123969417	123967099	124026851	126697204
90583..90930	-	115	81298903	-	-	Synpcc7942_0092	-	-	-	[hypothetical protein]	48.56	-1	0.497805	0.48929	1	-	-		-	-	-		196242275	Cyanobacteria	Cyanothece sp. PCC 7425	4e-23	99.1304	114		196242275	74	1	Cyanobacteria	Cyanothece sp. PCC 7425		15	-	-	-	-	-	-	-	-	-	-	-	-	-
91029..91676	+	215	81298904	-	P	Synpcc7942_0093	-	COG0125F	Thymidylate kinase	[thymidylate kinase]	60.19	1	0.266836	0.389316	5	-	-		-	33239604	81298904		196177809	Cyanobacteria	Microcoleus chthonoplastes	2e-55	95.814	206		87301810	100	2	Cyanobacteria	Synechococcus sp. WH 5701		34	78213888	78183894	113955289	148241353	33866768	148240580	124024337	33864255	33239604	123967684	123965393	124024915	126695487
91676..92611	+	311	81298905	-	P	Synpcc7942_0094	-	COG0470L	ATPase involved in DNA replication	[DNA polymerase III subunit delta']	58.23	0	0.245808	0.333042	3	-	-		171191781	33239603	81298905		17232197	Cyanobacteria	Nostoc sp. PCC 7120	2e-93	98.3923	306		1732451	75	1	Cyanobacteria	Leptolyngbya boryana		35	78213887,78211617	78183895,78183642	113953170,113955220	148241354,148241162	33866767,33864597	148240579	124024336,124021779	33864254,33862332	33239603	123967683	123965392	124024914	126695486
92590..93339	-	249	81298906	-	P	Synpcc7942_0095	-	COG0745TK	Response regulators consisting of a CheY-like receiver domain and a winged-helix DNA-binding domain	[two component transcriptional regulator]	57.33	0	0.290044	0.354262	0	-	-		-	33239602	81298906		196256999	Cyanobacteria	Cyanothece sp. PCC 7822	1e-122	96.7871	241		196239016	38	1	Cyanobacteria	Cyanothece sp. PCC 7425		35	78213886,78213892,78211661,78213143,78213360	78183896,78183890,78183737,78185337	113952901,113954022,113954007,113953975,113955138,113955105	148241355,148241349,148241212,148241662,148241878,148243511,148242058	33866766,33866776,33864662,33865481	148240578,148240584,148238512,148239881,148240222,148240129,148239785	124024335,124024341,124021896,124022336,124023109	33864253,33864259,33862419,33863624,33863265,33863077	33239602,33241229,33239608	123967682,123967688,123969361	123965391,123965397,123967041	124024913,124024919,124026776,124025854	126695485,126695491,126697149,126696581
93764..94285	-	173	81298907	-	-	Synpcc7942_0096	-	COG4803S	Predicted membrane protein	[hypothetical protein]	53.26	0	0.416265	0.459916	0	-	-		-	-	-		197624748	Cyanobacteria	Cyanobium sp. PCC 7001	4e-59	99.422	172		16332299	98	1	Cyanobacteria	Synechocystis sp. PCC 6803		14	-	78185768	113954560	148243504	-	148240760	-	-	-	-	-	-	-
94375..98166	-	1263	81298908	cobN	P	Synpcc7942_0097	-	COG1429H	Cobalamin biosynthesis protein CobN and related Mg-chelatases	[cobaltochelatase]	52.35	0	0.247208	0.408406	12	-	-		-	33240407	81298908		119492318	Cyanobacteria	Lyngbya sp. PCC 8106	0	99.0499	1251		158337550	97	1	Cyanobacteria	Acaryochloris marina		35	78212887,78213349	78184694,78184402	113954426,113953972	148242306,148242069	33865774,33865354	148239611,148239774	124023195,124023098	33862999,33863087	33240407,33240353	123968515,123968572	123966194,161407963	124025711,124025769	126696318,126696377
98302..100086	-	594	81298909	-	P	Synpcc7942_0098	-	COG0469G,COG3848T	Pyruvate kinase, Phosphohistidine swiveling domain	[pyruvate kinase]	57.98	0	0.23647	0.264746	0	-	-		171191664	33240373	81298909		196180191	Cyanobacteria	Microcoleus chthonoplastes	0	98.9899	588		196238848	76	1	Cyanobacteria	Cyanothece sp. PCC 7425		35	78212966	78184636	113954760	148242498	33865832	148239554	124023245	33862951	33240373	123968482	123966228	124025674	126696285
100202..100531	+	109	81298910	-	P	Synpcc7942_0099	-	COG1694R	Predicted pyrophosphatase	[hypothetical protein]	59.39	0	0.521502	0.532782	4	-	-		-	33240374	-		197625100	Cyanobacteria	Cyanobium sp. PCC 7001	2e-36	100	109		148242497	57	2	Cyanobacteria	Synechococcus sp. RCC307		21	78212965	78184637	113952753	148242497	33865831	148239555	124023244	33862952	33240374	123968483	123966227	124025675	126696286
100528..101082	-	184	81298911	-	-	Synpcc7942_0100	-	-	-	[hypothetical protein]	57.12	0	0.349084	0.398112	3	-	-		-	-	-		158340751	Cyanobacteria	Acaryochloris marina	3e-25	79.3478	146		75907963	79	1	Cyanobacteria	Anabaena variabilis		5	-	-	-	-	-	-	-	-	-	-	-	-	-
101259..102593	+	444	81298912	-	P	Synpcc7942_0101	-	COG1252C	NADH dehydrogenase, FAD-containing subunit	[type 2 NADH dehydrogenase]	56.93	0	0.233756	0.243851	1	-	-		-	-	81298912		177665822	Cyanobacteria	Cyanothece sp. PCC 8801	2e-153	96.1712	427		75910887	100	2	Cyanobacteria	Anabaena variabilis		35	78211845,78213818	78185617,78183962	113955113,113954176	148243302,148241488	33864833,33866697	148238681,148240511	124024083,124021971	33864073,33863892	33239548	123967632	123965327	124024860	126695432
102674..103237	+	187	81298913	-	-	Synpcc7942_0102	-	COG4636S	Uncharacterized protein conserved in cyanobacteria	[hypothetical protein]	52.48	0	0.396356	0.530146	2	-	-		-	-	-		170078286	Cyanobacteria	Synechococcus sp. PCC 7002	5e-44	99.4652	186		196246177	72	1	Cyanobacteria	Cyanothece sp. PCC 8802		16	-	-	-	-	-	-	-	-	-	-	-	-	-
103268..103645	-	125	81298914	-	X	Synpcc7942_0103	-	COG0666R	FOG: Ankyrin repeat	[ankyrin]	50.53	-1	0.487364	0.55255	0	NJ	-		-	-	-		168699007	Planctomycetes	Gemmata obscuriglobus	2e-23	84.8	106		168699007	100	1	Planctomycetes	Gemmata obscuriglobus		1	-	-	-	-	-	-	-	-	-	-	-	-	-
103632..104408	-	258	81298915	-	X+op	Synpcc7942_0104	-	COG0145EQ	N-methylhydantoinase A/acetone carboxylase, beta subunit	[hypothetical protein]	51.74	0	0.305569	0.348915	0	Bl	-		-	-	-		78046934	Proteobacteria	Xanthomonas euvesicatoria	4e-05	63.5659	164		-	-	-	-	-		1	-	-	-	-	-	-	-	-	-	-	-	-	-
104653..106377	-	574	81298916	nadE	P	Synpcc7942_0105	-	COG0171H,COG0388R	NAD synthase, Predicted amidohydrolase	[NAD synthetase]	52.87	0	0.214282	0.388705	9	-	-		-	33241048	81298916		196177632	Cyanobacteria	Microcoleus chthonoplastes	0	99.8258	573		170078390	58	1	Cyanobacteria	Synechococcus sp. PCC 7002		35	78213695	78184072	113955214	148242969	33865038	148240345	124022199	33863728	33241048	123969180	123966858	124026550	126696974
106374..106952	-	192	81298917	nadD	P	Synpcc7942_0106	-	COG1057H	Nicotinic acid mononucleotide adenylyltransferase	[nicotinic acid mononucleotide adenylyltransferase]	56.99	0	0.352755	0.439106	4	-	-		-	33241047	81298917		209524953	Cyanobacteria	Arthrospira maxima	1e-38	97.3958	187		158338010	82	1	Cyanobacteria	Acaryochloris marina		34	78213694	78184073	113953020	148242968	33865039	148240344	124022200	33863727	33241047	123969179	123966857	124026549	126696973
106965..108383	-	472	81298918	-	P	Synpcc7942_0107	-	COG1100R,COG3768S	GTPase SAR1 and related small G proteins, Predicted membrane protein	[small GTP-binding protein domain-containing protein]	58.21	0	0.318574	0.437681	7	-	-		171191697	33241046	81298918		196238196	Cyanobacteria	Cyanothece sp. PCC 7425	3e-127	98.5169	465		158337445	80	3	Cyanobacteria	Acaryochloris marina		34	78213693,78212741	78184074,78184833	113953206,113955209	148242967,148242390	33865040,33865612	148240343,148239678	124022202,124023352	33863726,33862870	33241046,33240483	123969178,123968478	123966856,123966232	124026548,124025484	126696972,126696282
108556..108816	+	86	81298919	-	-	Synpcc7942_0108	-	COG5119R	Uncharacterized protein, contains ParB-like nuclease domain	[sulfiredoxin]	60.54	1	0.440429	0.47078	0	-	-		-	-	-		186908278	Cyanobacteria	Cyanothece sp. PCC 7424	5e-32	100	86		86608523	68	1	Cyanobacteria	Synechococcus sp. JA-2-3B'a(2-13)		14	-	-	113953660	-	-	148240846	-	-	-	-	-	-	-
108877..109383	+	168	81298920	-	-	Synpcc7942_0109	-	COG0783P	DNA-binding ferritin-like protein (oxidative damage protectant)	[DNA-binding ferritin-like protein (oxidative damage protectant)-like]	54.83	0	0.38244	0.367072	1	Bl	-		-	-	-		124483546	Proteobacteria	Herbaspirillum seropedicae	7e-68	95.2381	160		158338306	22	1	Cyanobacteria	Acaryochloris marina		22	-	-	113955587	148243539	-	148240796	124024645	33864482	-	-	-	-	-
109390..109947	+	185	81298921	-	-	Synpcc7942_0110	-	-	-	[XRE family transcriptional regulator]	59.86	0	0.36406	0.447444	5	-	-		-	-	-		119490897	Cyanobacteria	Lyngbya sp. PCC 8106	1e-25	95.1351	176		196241749	68	1	Cyanobacteria	Cyanothece sp. PCC 7425		16	-	-	-	-	-	-	-	-	-	-	-	-	-
110012..111607	+	531	81298922	-	P	Synpcc7942_0111	-	COG0443O	Molecular chaperone	[DnaK protein-like]	57.14	0	0.260192	0.381325	6	-	-		171191708	33241034	81298922		186683008	Cyanobacteria	Nostoc punctiforme	0	100	531		158335214	39	1	Cyanobacteria	Acaryochloris marina		35	78213675,78212926	78184094,78184665	113953346,113953102	148242952,148242459	33865059,33865803	148240327,148239582	124022220,124023220	33863711,33862975	33241034,33240388	123969166	123966843	124026537,124025692	126696960
111686..113140	+	484	81298923	-	-	Synpcc7942_0112	-	COG0415L	Deoxyribodipyrimidine photolyase	[deoxyribodipyrimidine photo-lyase type I]	58.56	0	0.219018	0.319212	5	-	-		-	-	-		58176791	Cyanobacteria	Synechococcus sp.	0	97.9339	474		58176791	100	1	Cyanobacteria	Synechococcus sp.		31	78211765,78212258	78183823,78185218	113954039,113953044	148241324,148242284	33864755,33866289	148238598,148238972	-	-	-	123967845,123967930	123965553,123965634	124025078	126695647,126695730
113196..113288	+	30	81298924	petL	P	Synpcc7942_0113	-	-	-	[cytochrome b6-f complex subunit PetL]	54.84	0	0.633788	0.632483	1	-	-		-	-	81298924		-	-	-	-	-	-		-	-	-	-	-		1	-	-	-	-	-	-	-	-	-	-	-	-	-
113327..113698	+	123	81298925	-	P	Synpcc7942_0114	-	-	-	[hypothetical protein]	55.11	0	0.416237	0.417854	1	-	-		171192239	-	-		16332306	Cyanobacteria	Synechocystis sp. PCC 6803	2e-25	99.187	122		119492178	50	3	Cyanobacteria	Lyngbya sp. PCC 8106		23	78213144	78184951	113954342	148241879	33865480	148239879	-	-	-	-	-	-	-
113631..114146	-	171	81298926	-	-	Synpcc7942_0115	-	COG1898M	dTDP-4-dehydrorhamnose 3,5-epimerase and related enzymes	[hypothetical protein]	54.84	0	0.391608	0.504079	3	-	-		-	-	-		196240703	Cyanobacteria	Cyanothece sp. PCC 7425	3e-42	83.6257	143		197626510	99	1	Cyanobacteria	Cyanobium sp. PCC 7001		6	-	-	-	148242666	-	-	-	-	-	-	-	-	-
114299..115273	+	324	81298927	-	P	Synpcc7942_0116	-	COG0524G	Sugar kinases, ribokinase family	[fructokinase]	56.72	0	0.268083	0.401231	7	-	-		-	33241237	81298927		119510574	Cyanobacteria	Nodularia spumigena	5e-83	97.8395	317		158337070	55	2	Cyanobacteria	Acaryochloris marina		35	78211652	78183728	113955149,113952912	148241203	33864653	148238501,148238503	124021886	33862409	33241237	123969369	123967049	124026784	126697157
115391..116722	+	443	81298928	-	X	Synpcc7942_0117	-	-	-	[thiol methyltransferase 1-like]	37.24	-2	0.683067	0.813475	0	Bl	PA		-	-	-		149175696	Planctomycetes	Planctomyces maris	3e-33	78.1038	346		9630196	74	2	undef	Bacillus phage SPBc2		1	-	-	-	-	-	-	-	-	-	-	-	-	-
116943..118427	+	494	81298929	gatB	P	Synpcc7942_0118	-	COG0064J	Asp-tRNAAsn/Glu-tRNAGln amidotransferase B subunit (PET112 homolog)	[aspartyl/glutamyl-tRNA amidotransferase subunit B]	56.77	0	0.310796	0.273131	1	-	-		171191843	33239504	81298929		88809775	Cyanobacteria	Synechococcus sp. WH 7805	0	100	494		197626044	97	1	Cyanobacteria	Cyanobium sp. PCC 7001		35	78214005	78185736	113955578	148243474	33866886	148240721	124024516	33864403	33239504	123967586	123965290	124024775	126695389
118735..119292	-	185	81298930	-	O	Synpcc7942_0119	-	-	-	[hypothetical protein]	59.32	0	0.277206	0.356394	1	-	-		-	-	-		-	-	-	-	-	-		-	-	-	-	-		1	-	-	-	-	-	-	-	-	-	-	-	-	-
119508..119993	-	161	81298931	-	P	Synpcc7942_0120	-	COG0590FJ	Cytosine/adenosine deaminases	[cytosine/adenosine deaminase-like]	55.35	0	0.375331	0.452884	3	-	-		-	-	81298931		196238691	Cyanobacteria	Cyanothece sp. PCC 7425	7e-56	99.3789	160		196238691	96	1	Cyanobacteria	Cyanothece sp. PCC 7425		8	-	-	113952793	148243600	-	-	-	-	-	-	-	-	-
120013..121239	-	408	81298932	-	P	Synpcc7942_0121	-	COG4370S	Uncharacterized protein conserved in bacteria	[hypothetical protein]	61.53	1	0.297336	0.427839	9	-	-		-	33241191	81298932		196255561	Cyanobacteria	Cyanothece sp. PCC 7822	7e-101	98.0392	400		22299175	42	1	Cyanobacteria	Thermosynechococcus elongatus		35	78211961,78213867	78185486,78183913	113952934,113952782	148243177,148241371	33866566,33866748	148238803,148240563	124023954,124024313	33863968,33864236	33241191,33239591	123969326,123967673	123967006,123965367	124026739	126697116,126695473
121831..123408	-	525	81298933	-	X	Synpcc7942_0122	-	COG4943T	Predicted signal transduction protein containing sensor and EAL domains	[EAL]	41.83	-2	0.568639	0.702036	0	Bl	PA		-	-	-		190572585	Proteobacteria	Stenotrophomonas maltophilia	8e-76	96.1905	505		33602092	100	2	Proteobacteria	Bordetella bronchiseptica		1	-	-	-	-	-	-	-	-	-	-	-	-	-
123808..123897	-	29	81298934	-	O	Synpcc7942_0123	-	-	-	[hypothetical protein]	52.22	0	0.737716	0.709556	0	-	-		-	-	-		-	-	-	-	-	-		-	-	-	-	-		1	-	-	-	-	-	-	-	-	-	-	-	-	-
124070..124669	-	199	81298935	-	-	Synpcc7942_0124	-	COG0500QR	SAM-dependent methyltransferases	[thiol methyltransferase 1-like]	58.5	0	0.346111	0.508206	3	-	-		-	-	-		37520387	Cyanobacteria	Gloeobacter violaceus	6e-53	98.4925	196		37520387	55	1	Cyanobacteria	Gloeobacter violaceus		6	-	-	-	-	-	148239221	-	-	-	-	-	-	-
124738..125367	-	209	81298936	hisB	P	Synpcc7942_0125	-	COG0131E	Imidazoleglycerol-phosphate dehydratase	[imidazoleglycerol-phosphate dehydratase]	57.62	0	0.353683	0.367709	4	-	-		171191975	33239765	81298936		17231882	Cyanobacteria	Nostoc sp. PCC 7120	3e-88	100	209		116071559	74	1	Cyanobacteria	Synechococcus sp. BL107		34	78211772	78183831	113953961	148243389	33864762	148238605	124024201	33864146	33239765	123967841	123965549	124025074	126695643
125382..126158	-	258	81298937	-	P	Synpcc7942_0126	-	COG0623I	Enoyl-[acyl-carrier-protein] reductase (NADH)	[enoyl-(acyl carrier protein) reductase]	57.79	0	0.388659	0.387204	0	-	-		171191974	33239766	81298937		186685563	Cyanobacteria	Nostoc punctiforme	3e-111	100	258		22299236	71	1	Cyanobacteria	Thermosynechococcus elongatus		35	78211771,78212167	78183830,78185311	113955167,113953273,113954404,113953544,113954319,113953043	148243388,148243027,148241780	33864761,33864968,33866384	148238604,148240197,148239061	124024202,124022362	33864147,33863600	33239766,33239904	123967842,123968046,123967953	123965550,123965751,123965656	124025075,124025219	126695644,126695816
126390..127058	+	222	81298938	-	P	Synpcc7942_0127	-	COG0664T	cAMP-binding proteins - catabolite gene activator and regulatory subunit of cAMP-dependent protein kinases	[Crp/FNR family transcriptional regulator]	56.05	0	0.399265	0.461574	0	-	-		-	33239729	81298938		13445782	Cyanobacteria	Leptolyngbya sp. PCC 73110	2e-94	100	222		13445782	79	3	Cyanobacteria	Leptolyngbya sp. PCC 73110		35	78211821	78185642	113953828,113954210	148243443,148242887	33864811	148238655	124024145,124022814	33864098	33239729	123967805	123965514	124025037	126695607
127151..128449	+	432	81298939	-	P	Synpcc7942_0128	-	COG1196D,COG4372S	Chromosome segregation ATPases, Uncharacterized protein conserved in bacteria with the myosin-like domain	[hypothetical protein]	59.05	0	0.261006	0.390919	2	-	-		-	33239730	81298939		119484734	Cyanobacteria	Lyngbya sp. PCC 8106	3e-81	100	432		196190671	85	1	Cyanobacteria	Synechococcus sp. PCC 7335		25	78211820	78185643	113953301	148243442	33864810	148238654,148239736	124024146	33864099	-	-	-	-	-
128446..128877	+	143	81298940	-	P	Synpcc7942_0129	-	-	-	[resolvase, RNase H-like fold]	60.65	1	0.370476	0.439775	3	-	-		-	33239731	81298940		196177058	Cyanobacteria	Microcoleus chthonoplastes	2e-36	86.7133	124		119484735	11	1	Cyanobacteria	Lyngbya sp. PCC 8106		35	78211819	78185644	113954115	148243441	33864809	148238653	124024147	33864100	33239731	123967807	123965516	124025039	126695609
128822..129409	-	195	81298941	-	O	Synpcc7942_0130	-	COG0133E	Tryptophan synthase beta chain	[hypothetical protein]	56.46	0	0.314186	0.416313	2	-	-		-	-	-		-	-	-	-	-	-		-	-	-	-	-		0	-	-	-	-	-	-	-	-	-	-	-	-	-
129670..132495	-	941	81298942	-	X	Synpcc7942_0131	-	COG0348C,COG0664T	Polyferredoxin, cAMP-binding proteins - catabolite gene activator and regulatory subunit of cAMP-dependent protein kinases	[cyclic nucleotide-binding domain-containing protein]	48.3	-1	0.305346	0.494128	4	-	PA		-	-	-		87303440	Cyanobacteria	Synechococcus sp. WH 5701	0	98.9373	931		87303440	100	1	Cyanobacteria	Synechococcus sp. WH 5701		4	-	-	-	148242032	-	-	-	-	-	-	-	-	-
132721..133770	-	349	81298943	-	-	Synpcc7942_0132	-	COG3380R	Predicted NAD/FAD-dependent oxidoreductase	[hypothetical protein]	61.24	1	0.302875	0.394014	7	-	-		-	-	-		17231180	Cyanobacteria	Nostoc sp. PCC 7120	2e-42	89.3983	312		196192027	52	3	Cyanobacteria	Synechococcus sp. PCC 7335		12	-	-	-	-	-	-	-	-	-	-	-	-	-
133915..134754	+	279	81298944	-	-	Synpcc7942_0133	-	COG4735S	Uncharacterized protein conserved in bacteria	[hypothetical protein]	57.98	0	0.25168	0.369732	3	-	-		-	-	-		196183183	Cyanobacteria	Microcoleus chthonoplastes	3e-73	98.2079	274		16329483	73	1	Cyanobacteria	Synechocystis sp. PCC 6803		12	-	-	-	-	-	-	-	-	-	-	-	-	-
134745..136052	+	435	81298945	-	P	Synpcc7942_0134	-	COG3307M	Lipid A core - O-antigen ligase and related enzymes	[hypothetical protein]	58.18	0	0.260672	0.391586	8	-	-		-	33241318	81298945		196176037	Cyanobacteria	Microcoleus chthonoplastes	5e-65	91.7241	399		166365144	61	1	Cyanobacteria	Microcystis aeruginosa		31	78214171,78211831	78185866	113953854	148243610,148243316	33867033,33864820	148240844	124024689	33864516	33241318	123968922	-	124026888	-
136016..136651	-	211	81298946	-	-	Synpcc7942_0135	-	COG0500QR	SAM-dependent methyltransferases	[methylase involved in ubiquinone/menaquinone biosynthesis-like]	59.75	0	0.429408	0.483181	2	-	-		-	-	-		177665521	Cyanobacteria	Cyanothece sp. PCC 8801	7e-60	98.1043	207		22299147	100	1	Cyanobacteria	Thermosynechococcus elongatus		28	78212264,78212735	78185212,78184839	113953928,113952859	148241955,148242396	33866281,33865606	148238978	124022473	33863510	33240490	-	123966237	-	-
136706..138013	-	435	81298947	-	IslandPath	Synpcc7942_0136	-	COG0582L	Integrase	[phage integrase]	59.48	0	0.245671	0.391186	7	-	-		-	33239975	-		196189962	Cyanobacteria	Synechococcus sp. PCC 7335	5e-113	86.4368	376		196189962	100	1	Cyanobacteria	Synechococcus sp. PCC 7335		24	78212265	78185211	113953702	148241954	33866280,33865680	148238979	124022474	33863509	33239975	123968115	123965823	124025292	126695888
138115..139278	+	387	81298948	hemH	P	Synpcc7942_0137	-	COG0276H	Protoheme ferro-lyase (ferrochelatase)	[ferrochelatase]	57.9	0	0.260561	0.354195	2	-	-		171192338	33239976	81298948		209523673	Cyanobacteria	Arthrospira maxima	2e-170	100	387		119510792	75	1	Cyanobacteria	Nodularia spumigena		35	78212266	162138553	113953875	148241953	33866279	148238980	124022475	33863508	33239976	123968116	123965824	124025293	126695889
139416..140018	+	200	81298949	-	-	Synpcc7942_0138	-	COG0739M	Membrane proteins related to metalloendopeptidases	[membrane proteins, metalloendopeptidase-like]	58.54	0	0.388613	0.391554	1	-	-		-	-	-		22299381	Cyanobacteria	Thermosynechococcus elongatus	2e-54	92	184		196189600	92	1	Cyanobacteria	Synechococcus sp. PCC 7335		14	-	-	-	-	-	-	-	-	-	-	-	-	-
140268..142106	+	612	81298950	-	P	Synpcc7942_0139	-	COG0028EH	Thiamine pyrophosphate-requiring enzymes [acetolactate synthase, pyruvate dehydrogenase (cytochrome), glyoxylate carboligase, phosphonopyruvate decarboxylase]	[acetolactate synthase 3 catalytic subunit]	57.86	0	0.194514	0.283029	3	-	-		171192339	33239977	81298950		119488416	Cyanobacteria	Lyngbya sp. PCC 8106	0	100	612		196238659	92	2	Cyanobacteria	Cyanothece sp. PCC 7425		35	78212267,78212070,78212364	78185209	113952806,113954751	148241952	33866278	148238981,148239205	124022477,124021857	33863507	33239977	123968117	123965825	124025294	126695890
142233..142631	-	132	81298951	-	-	Synpcc7942_0140	-	-	-	[hypothetical protein]	57.14	0	0.349247	0.469068	1	-	-		-	-	-		119509587	Cyanobacteria	Nodularia spumigena	2e-11	64.3939	85		196254579	98	2	Cyanobacteria	Cyanothece sp. PCC 7822		4	-	-	-	-	-	-	-	-	-	-	-	-	-
142618..143562	-	314	81298952	secF	P	Synpcc7942_0141	-	COG0341U	Preprotein translocase subunit SecF	[preprotein translocase subunit SecF]	55.45	0	0.261228	0.336976	1	-	-		-	33240218	81298952		119509588	Cyanobacteria	Nodularia spumigena	4e-103	99.6815	313		196192484	41	1	Cyanobacteria	Synechococcus sp. PCC 7335		35	78212723	78184851	113954621	148242409	33865591	148239697	124023325	33862889	33240218	123968465	123966244	124025660	126696268
143572..144966	-	464	81298953	secD	P	Synpcc7942_0142	-	COG0342U	Preprotein translocase subunit SecD	[preprotein translocase subunit SecD]	58.49	0	0.246196	0.334814	3	-	-		-	33240217	81298953		186683981	Cyanobacteria	Nostoc punctiforme	5e-173	98.0603	455		196181730	64	1	Cyanobacteria	Microcoleus chthonoplastes		35	78212722	78184852	113955253	148242410	33865590	148239698	124023324	33862890	33240217	123968464	123966245	124025659	126696267
145003..145983	-	326	81298954	-	P	Synpcc7942_0143	-	COG0022C	Pyruvate/2-oxoglutarate dehydrogenase complex, dehydrogenase (E1) component, eukaryotic type, beta subunit	[pyruvate/2-oxoglutarate dehydrogenase complex dehydrogenase (E1) component]	55.76	0	0.358771	0.243513	0	-	PX		171191730	33240216	81298954		22297748	Cyanobacteria	Thermosynechococcus elongatus	7e-161	100	326		22297748	53	1	Cyanobacteria	Thermosynechococcus elongatus		35	78212721,78212960	78184853,78184642	113952938,113954753	148242411,148242489	33865589,33865826	148239699,148239559	124023323,124021817,124023239	33862891,33862957	33240216	123968463,123968487,123968987	123966246,123966223	124025658,124025679	126696266,126696290
146268..146720	+	150	81298955	-	-	Synpcc7942_0144	-	-	-	[hypothetical protein]	58.5	0	0.330217	0.37942	1	-	-		-	-	-		16331132	Cyanobacteria	Synechocystis sp. PCC 6803	7e-39	92.6667	139		16331132	68	1	Cyanobacteria	Synechocystis sp. PCC 6803		13	-	-	-	-	-	-	-	-	-	-	-	-	-
146717..147040	-	107	81298956	-	P	Synpcc7942_0145	-	-	-	[hypothetical protein]	58.64	0	0.392775	0.477689	1	-	-		-	-	81298956		196177853	Cyanobacteria	Microcoleus chthonoplastes	5e-19	83.1776	89		170077404	88	1	Cyanobacteria	Synechococcus sp. PCC 7002		23	78212720	78184854	-	148242412	33865588	148239700	124023321	33862892	-	-	-	124025656	-
147160..147855	+	231	81298957	-	O	Synpcc7942_0146	-	-	-	[hypothetical protein]	56.03	0	0.298781	0.441729	0	-	-		-	-	-		-	-	-	-	-	-		-	-	-	-	-		1	-	-	-	-	-	-	-	-	-	-	-	-	-
148159..148491	-	110	81298958	-	O	Synpcc7942_0147	-	-	-	[hypothetical protein]	53.45	0	0.361975	0.385625	0	-	-		-	-	-		-	-	-	-	-	-		-	-	-	-	-		1	-	-	-	-	-	-	-	-	-	-	-	-	-
148646..150190	+	514	81298959	-	-	Synpcc7942_0148	-	COG0645R,COG2187S	Predicted kinase, Uncharacterized protein conserved in bacteria	[hypothetical protein]	51.52	-1	0.277653	0.407325	5	-	-		-	-	-		186681115	Cyanobacteria	Nostoc punctiforme	4e-174	99.0272	509		86606008	100	2	Cyanobacteria	Synechococcus sp. JA-3-3Ab		17	-	-	-	-	-	-	124023020	33863149	-	-	-	-	-
150187..150744	-	185	81298960	-	-	Synpcc7942_0149	-	COG0350L	Methylated DNA-protein cysteine methyltransferase	[methylated-DNA--protein-cysteine methyltransferase]	54.48	0	0.383622	0.502479	2	-	-		-	-	-		158338101	Cyanobacteria	Acaryochloris marina	1e-45	85.9459	159		108760938	42	1	Proteobacteria	Myxococcus xanthus		7	-	-	-	-	-	-	-	-	-	-	-	-	-
150752..151918	-	388	81298961	-	P	Synpcc7942_0150	-	COG0463M,COG2246S	Glycosyltransferases involved in cell wall biogenesis, Predicted membrane protein	[dolichyl-phosphate beta-D-mannosyltransferase]	56.56	0	0.277928	0.392313	4	-	-		-	33241125	81298961		159027121	Cyanobacteria	Microcystis aeruginosa	2e-119	93.0412	361		209525942	79	1	Cyanobacteria	Arthrospira maxima		16	78213877	-	-	148241361	-	-	124024298	33864224	-	-	-	-	-
152527..154917	+	796	81298962	-	-	Synpcc7942_0151	-	COG0745TK,COG3706T	Response regulators consisting of a CheY-like receiver domain and a winged-helix DNA-binding domain, Response regulator containing a CheY-like receiver domain and a GGDEF domain	[response regulator receiver modulated diguanylate cyclase]	56.13	0	0.183372	0.341161	8	-	-		-	-	-		196257673	Cyanobacteria	Cyanothece sp. PCC 7822	2e-97	97.4874	776		119486828	28	3	Cyanobacteria	Lyngbya sp. PCC 8106		9	-	-	-	-	-	-	-	-	-	-	-	-	-
154914..156011	-	365	81298963	mraY	P	Synpcc7942_0152	-	COG0472M	UDP-N-acetylmuramyl pentapeptide phosphotransferase/UDP-N-acetylglucosamine-1-phosphate transferase	[phospho-N-acetylmuramoyl-pentapeptide-transferase]	58.47	0	0.24693	0.310889	5	-	-		171191878	33241327	81298963		119487274	Cyanobacteria	Lyngbya sp. PCC 8106	2e-110	96.4384	352		196255937	72	1	Cyanobacteria	Cyanothece sp. PCC 7822		34	78214183,78211806	78185878,78185657	113952732,113954117	148243624,148243428,148241331	33867046,33864796	148240858,148238640	124024700,124024160	33864528,33864113	33241327	-	123967134	124026898	126697238
156026..156307	-	93	81298964	-	P	Synpcc7942_0153	-	-	-	[hypothetical protein]	54.96	0	0.440757	0.432924	0	-	-		171191877	33241326	81298964		87301539	Cyanobacteria	Synechococcus sp. WH 5701	1e-16	80.6452	75		87301539	35	1	Cyanobacteria	Synechococcus sp. WH 5701		31	78214182	78185877	113955160	148243623	33867045	148240857	124024699	33864527	33241326	123969450	123967133	124026897	126697237
156340..156957	+	205	81298965	-	-	Synpcc7942_0154	-	-	-	[hypothetical protein]	59.22	0	0.392982	0.434343	2	-	-		-	-	-		186901409	Cyanobacteria	Cyanothece sp. PCC 7424	7e-43	93.1707	191		196179045	46	2	Cyanobacteria	Microcoleus chthonoplastes		17	-	-	-	-	-	-	-	-	-	-	-	-	-
156954..157184	+	76	81298966	-	-	Synpcc7942_0155	-	-	-	[hypothetical protein]	58.44	0	0.559578	0.597935	1	-	-		-	-	-		17232429	Cyanobacteria	Nostoc sp. PCC 7120	1e-05	69.7368	53		-	-	-	-	-		0	-	-	-	-	-	-	-	-	-	-	-	-	-
157210..158841	-	543	81298967	-	P	Synpcc7942_0156	-	COG0033G	Phosphoglucomutase	[phosphoglucomutase]	58.09	0	0.264394	0.301036	4	-	-		-	33239542	81298967		113474864	Cyanobacteria	Trichodesmium erythraeum	0	100	543		22299519	53	1	Cyanobacteria	Thermosynechococcus elongatus		35	78213805,78211780	78183971,78183839	113952942,113954476	148241501	33866686,33864771	148240500,148238614	124021982	33863881,33864138	33239542,33239762	123967626,123967838	123965321,123965546	124024854,124025071	126695426,126695640
159042..159560	-	172	81298968	-	O	Synpcc7942_0157	-	-	-	[hypothetical protein]	57.8	0	0.343366	0.420448	1	-	-		-	-	-		-	-	-	-	-	-		-	-	-	-	-		1	-	-	-	-	-	-	-	-	-	-	-	-	-
159996..161171	-	391	81298969	-	P	Synpcc7942_0158	-	COG0476H,COG0607P	Dinucleotide-utilizing enzymes involved in molybdopterin and thiamine biosynthesis family 2, Rhodanese-related sulfurtransferase	[hypothetical protein]	57.14	0	0.336646	0.293873	0	-	-		-	33241173	81298969		75907217	Cyanobacteria	Anabaena variabilis	0	100	391		22299946	40	1	Cyanobacteria	Thermosynechococcus elongatus		35	78211942	78185506	113955430	148243201	33866585	148238784	124023982	33863986	33241173	123969308	123966989	124026720	126697098
161198..161632	-	144	81298970	-	P	Synpcc7942_0159	-	COG1310R	Predicted metal-dependent protease of the PAD1/JAB1 superfamily	[Mov34/MPN/PAD-1]	57.01	0	0.388649	0.453962	4	-	-		-	33241172	-		170078012	Cyanobacteria	Synechococcus sp. PCC 7002	2e-28	85.4167	123		158333707	63	1	Cyanobacteria	Acaryochloris marina		23	78211941	78185507	113954582	-	33866586	148238783	124023983	-	33241172	-	-	124026719	-
161726..162661	+	311	81298971	era	P	Synpcc7942_0160	-	COG1159R	GTPase	[GTP-binding protein Era]	56.41	0	0.242406	0.344797	2	-	-		-	33240804	81298971		119493602	Cyanobacteria	Lyngbya sp. PCC 8106	3e-120	97.4277	303		170077145	71	1	Cyanobacteria	Synechococcus sp. PCC 7002		35	78212431	78185078	113955090	148242816	33866147	148240062	124023647	33862628	33240804	123969012	123966675	124026406	126696804
162764..163306	+	180	81298972	-	P	Synpcc7942_0161	-	-	-	[hypothetical protein]	59.85	0	0.340508	0.429875	2	-	-		171191628	-	81298972		159027363	Cyanobacteria	Microcystis aeruginosa	4e-20	89.4444	161		209523875	97	1	Cyanobacteria	Arthrospira maxima		23	78212433	-	113953574,113953654	148242825,148243140	33866145,33866534	148240061	-	33863944	-	-	-	-	-
163405..163755	+	116	81298973	-	O	Synpcc7942_0162	-	-	-	[hypothetical protein]	56.13	0	0.449782	0.508777	0	-	-		-	-	-		-	-	-	-	-	-		-	-	-	-	-		1	-	-	-	-	-	-	-	-	-	-	-	-	-
163761..164510	+	249	81298974	-	-	Synpcc7942_0163	-	COG0500QR	SAM-dependent methyltransferases	[hypothetical protein]	55.07	0	0.239972	0.363222	1	-	-		-	-	-		196239415	Cyanobacteria	Cyanothece sp. PCC 7425	2e-43	89.9598	224		196239415	34	1	Cyanobacteria	Cyanothece sp. PCC 7425		5	-	-	113953221	-	-	148240482	-	-	-	-	-	-	-
164548..164967	+	139	81298975	-	P	Synpcc7942_0164	-	COG0799S	Uncharacterized homolog of plant Iojap protein	[Iojap-related protein]	54.76	0	0.37542	0.396245	1	-	-		171192265	33240345	81298975		196188929	Cyanobacteria	Synechococcus sp. PCC 7335	1e-39	89.2086	124		209526416	41	1	Cyanobacteria	Arthrospira maxima		25	78213338	78184413	-	148242081	33865366	-	-	-	-	123968580	123966131	-	126696385
164986..165486	+	166	81298976	-	P	Synpcc7942_0165	-	-	-	[hypothetical protein]	58.88	0	0.396587	0.495175	2	-	-		171192266	33240344	81298976		196181182	Cyanobacteria	Microcoleus chthonoplastes	3e-45	93.9759	156		196189058	43	1	Cyanobacteria	Synechococcus sp. PCC 7335		33	78213337	78184414	113954521	148242082	33865367	148239762	-	-	33240344	123968581	123966130	124025596	126696386
165483..166436	+	317	81298977	-	P	Synpcc7942_0166	-	COG4448E	L-asparaginase II	[hypothetical protein]	58.39	0	0.266466	0.372894	3	-	-		171192267	33240343	81298977		126657781	Cyanobacteria	Cyanothece sp. CCY 0110	1e-118	98.4227	312		22298606	47	1	Cyanobacteria	Thermosynechococcus elongatus		35	78213336	78184415	113953369	148242083	33865368	148239761	124023086	33863097	33240343	123968582	123966129	124025595	126696387
166695..166925	-	76	81298978	-	O	Synpcc7942_0167	-	-	-	[hypothetical protein]	56.71	0	0.378232	0.509623	0	-	-		-	-	-		-	-	-	-	-	-		-	-	-	-	-		0	-	-	-	-	-	-	-	-	-	-	-	-	-
167065..167748	+	227	81298979	-	-	Synpcc7942_0168	-	-	-	[hypothetical protein]	61.7	1	0.258068	0.28379	1	-	-		-	-	-		159027698	Cyanobacteria	Microcystis aeruginosa	1e-16	88.9868	202		16330465	30	1	Cyanobacteria	Synechocystis sp. PCC 6803		12	-	-	-	-	-	-	-	-	-	-	-	-	-
168176..170347	+	723	81298980	-	P	Synpcc7942_0169	-	COG3968R	Uncharacterized protein related to glutamine synthetase	[glutamate-ammonia ligase, glutamine synthetase type III]	55.52	0	0.234934	0.208803	2	-	PX		-	-	81298980		16331104	Cyanobacteria	Synechocystis sp. PCC 6803	0	100	723		158333537	70	3	Cyanobacteria	Acaryochloris marina		8	-	-	113954263	-	-	148239794	-	-	-	-	-	-	-
170498..170752	+	84	81298981	-	O	Synpcc7942_0170	-	-	-	[hypothetical protein]	54.12	0	0.481203	0.585158	2	-	-		-	-	-		-	-	-	-	-	-		-	-	-	-	-		0	-	-	-	-	-	-	-	-	-	-	-	-	-
170797..171915	+	372	81298982	-	P	Synpcc7942_0171	-	COG0031E	Cysteine synthase	[cysteine synthase A]	57.02	0	0.236219	0.31375	0	-	-		-	-	81298982		16329256	Cyanobacteria	Synechocystis sp. PCC 6803	5e-161	87.0968	324		16329256	91	1	Cyanobacteria	Synechocystis sp. PCC 6803		35	78213873,78213513	78184241,78183906	113953116,113953376,113953980	148241220,148241366,148242490	33866754,33865207	148240570,148238921	124023813,124024319,124023240	33862497,33864243,33862956	33239595,33239855,33240377	123967994,123967678,123968486	123965703,123965372,123966224,123967140	124024908,124025171,124025678	126695764,126695478,126696289
171912..172205	+	97	81298983	-	O	Synpcc7942_0172	-	-	-	[hypothetical protein]	54.42	0	0.39589	0.464668	2	-	-		-	-	-		-	-	-	-	-	-		-	-	-	-	-		0	-	-	-	-	-	-	-	-	-	-	-	-	-
172202..173071	-	289	81298984	-	P	Synpcc7942_0173	-	COG1218P	3'-Phosphoadenosine 5'-phosphosulfate (PAPS) 3'-phosphatase	[3'-phosphoadenosine 5'-phosphosulfate (PAPS) 3'-phosphatase-like]	59.08	0	0.33184	0.350976	4	-	-		-	33240757	81298984		126657345	Cyanobacteria	Cyanothece sp. CCY 0110	5e-84	96.8858	280		16332063	42	1	Cyanobacteria	Synechocystis sp. PCC 6803		35	78212119,78212931	78185361	113954301,113954976	148241641	33866430	148240245,148239577	124022311	33863645	33240757,33240387	123968918,123968495	123966597	124026372	126696731,126696298
173111..173989	+	292	81298985	-	P	Synpcc7942_0174	-	COG0313R	Predicted methyltransferases	[hypothetical protein]	60.75	1	0.288877	0.402074	5	-	-		171191555	33240758	81298985		186682692	Cyanobacteria	Nostoc punctiforme	9e-96	95.2055	278		196178996	23	6	Cyanobacteria	Microcoleus chthonoplastes		35	78212118	78185362	113953555	148241640	33866431	148240246	124022310	33863646	33240758	123968919	123966598	124026373	126696732
173986..174198	+	70	81298986	-	-	Synpcc7942_0175	-	-	-	[hypothetical protein]	56.34	0	0.678285	0.726029	2	-	-		-	-	-		196176714	Cyanobacteria	Microcoleus chthonoplastes	1e-08	90	63		196176714	61	1	Cyanobacteria	Microcoleus chthonoplastes		9	-	-	-	-	-	-	-	-	-	-	-	-	-
174311..174712	+	133	81298987	-	-	Synpcc7942_0176	-	-	-	[hypothetical protein]	51.74	0	0.614514	0.595853	0	-	-		-	-	-		16331522	Cyanobacteria	Synechocystis sp. PCC 6803	2e-25	98.4962	131		170078128	99	1	Cyanobacteria	Synechococcus sp. PCC 7002		4	-	-	-	-	-	-	-	-	-	-	-	-	-
174709..175497	-	262	81298988	-	-	Synpcc7942_0177	-	COG4587R	ABC-type uncharacterized transport system, permease component	[ABC-type uncharacterized transport system permease component-like]	56.78	0	0.321889	0.384107	2	-	-		-	-	-		196241694	Cyanobacteria	Cyanothece sp. PCC 7425	1e-93	96.5649	253		86605630	100	2	Cyanobacteria	Synechococcus sp. JA-3-3Ab		30	78214060,78214059	78185777,78185776	113953585	-	33866924,33866923	148240774,148240773	124024599	33864453	-	123968586	123966285	124025609,124025610	126696391
175494..176471	-	325	81298989	-	-	Synpcc7942_0178	-	COG4586R	ABC-type uncharacterized transport system, ATPase component	[ATPase]	57.26	0	0.305184	0.35454	4	-	-		-	-	-		196241695	Cyanobacteria	Cyanothece sp. PCC 7425	2e-126	100	325		37523011	56	1	Cyanobacteria	Gloeobacter violaceus		32	78214061,78212161	78185778,78185317	113952788,113954029	-	33866925,33866390	148240775,148240204	124024600,124022356	33864454,33863605	33239897	123968585,123968041	123966284,123965746	124025608	126696389,126695811
176742..177095	+	117	81298990	-	X	Synpcc7942_0179	-	COG0073R	EMAP domain	[secretion chaperone CsaA]	49.15	-1	0.511028	0.493342	0	NJ	-		-	-	-		193213956	Chlorobi	Chloroherpeton thalassium	2e-37	95.7265	112		193213956	56	1	Chlorobi	Chloroherpeton thalassium		2	-	-	-	-	-	-	-	-	-	-	-	-	-
177550..178422	-	290	81298991	-	X+op	Synpcc7942_0180	-	-	-	[hypothetical protein]	35.28	-2	0.627996	0.839115	0	-	-		-	-	-		75907167	Cyanobacteria	Anabaena variabilis	2e-100	98.9655	287		75907167	94	1	Cyanobacteria	Anabaena variabilis		5	-	-	-	-	-	-	-	-	-	-	-	-	-
178419..179792	-	457	81298992	-	X	Synpcc7942_0181	-	COG0444EP,COG3950R	ABC-type dipeptide/oligopeptide/nickel transport system, ATPase component, Predicted ATP-binding protein involved in virulence	[ATPase]	35.66	-2	0.645709	0.779674	0	-	PA		-	-	-		75907168	Cyanobacteria	Anabaena variabilis	9e-156	100	457		75907168	98	1	Cyanobacteria	Anabaena variabilis		6	-	-	-	-	-	-	-	-	-	-	-	-	-
180156..180881	-	241	81298993	-	-	Synpcc7942_0182	-	COG0500QR	SAM-dependent methyltransferases	[hypothetical protein]	55.37	0	0.349009	0.505431	3	NJ	-		-	-	-		39996675	Proteobacteria	Geobacter sulfurreducens	2e-51	98.7552	238		39996675	64	1	Proteobacteria	Geobacter sulfurreducens		1	-	-	-	-	-	-	-	-	-	-	-	-	-
181078..181467	+	129	81298994	-	P+op	Synpcc7942_0183	-	-	-	[hypothetical protein]	56.92	0	0.393157	0.457132	2	-	-		-	33240627	-		116075233	Cyanobacteria	Synechococcus sp. RS9916	4e-08	86.0465	111		33240627	52	1	Cyanobacteria	Prochlorococcus marinus		11	78213418	78184565	113953393	148242868	33865907	148239294	124022783	33863286	33240627	-	-	-	-
181464..182555	+	363	81298995	-	X	Synpcc7942_0184	-	COG0306P	Phosphate/sulphate permeases	[putative phosphate permease]	60.71	1	0.287221	0.31918	5	Bl	-		-	-	-		167907175	Proteobacteria	Burkholderia pseudomallei	6e-42	61.4325	223		70731888	100	3	Proteobacteria	Pseudomonas fluorescens		5	-	-	-	-	-	-	-	-	-	-	-	-	-
182620..184146	+	508	81298996	-	-	Synpcc7942_0185	-	COG0405E	Gamma-glutamyltransferase	[gamma-glutamyltransferase]	59.79	0	0.218422	0.341206	10	-	-		-	-	-		196192794	Cyanobacteria	Synechococcus sp. PCC 7335	1e-128	98.2283	499		196192794	81	1	Cyanobacteria	Synechococcus sp. PCC 7335		19	78213084	78184373	-	148242751	33865928	148239202	-	-	33240971	-	-	-	-
184160..184411	+	83	81298997	-	-	Synpcc7942_0186	-	-	-	[DNA polymerase]	52.78	0	0.527059	0.620264	1	-	-		-	-	-		33863243	Cyanobacteria	Prochlorococcus marinus	6e-12	90.3614	75		148242272	49	2	Cyanobacteria	Synechococcus sp. RCC307		7	78212836	-	113955293	148242272	33865727	148239433	124022863	33863243	-	-	-	-	-
184418..185461	-	347	81298998	-	P	Synpcc7942_0187	-	COG1253R	Hemolysins and related proteins containing CBS domains	[hypothetical protein]	54.79	0	0.23537	0.314456	2	-	-		171191698	33241045	81298998		16330748	Cyanobacteria	Synechocystis sp. PCC 6803	1e-113	99.1354	344		196190164	43	1	Cyanobacteria	Synechococcus sp. PCC 7335		35	78213692,78211785	78184076,78183844	113954861,113954198	148242966,148243405	33865041,33864775	148240342,148238619	124022203,124024183	33863725,33864133	33241045,33239758	123969177,123967834	123966855,123965542	124026547,124025067	126696971,126695636
185682..187418	+	578	81298999	-	-	Synpcc7942_0188	-	COG2200T,COG2202T,COG5001T	FOG: EAL domain, FOG: PAS/PAC domain, Predicted signal transduction protein containing a membrane domain, an EAL and a GGDEF domain	[diguanylate cyclase/phosphodiesterase]	56.99	0	0.179328	0.265807	6	NJ	-		-	-	-		114320714	Proteobacteria	Alkalilimnicola ehrlichei	4e-74	94.6367	547		126668294	91	1	Proteobacteria	Marinobacter sp. ELB17		13	-	-	-	-	-	-	-	-	-	-	-	-	-
187531..189258	-	575	81299000	guaA	P	Synpcc7942_0189	-	COG0518F,COG0519F	GMP synthase - Glutamine amidotransferase domain, GMP synthase, PP-ATPase domain/subunit	[bifunctional GMP synthase/glutamine amidotransferase protein]	56.02	0	0.266054	0.279108	4	-	-		171191904	33239490	81299000		166364457	Cyanobacteria	Microcystis aeruginosa	0	93.913	540		158337547	34	2	Cyanobacteria	Acaryochloris marina		35	78211601	78183626	113954939	148241148	33864583	148238384	124021760	33862318	33239490	123967573	123965271	124024748	126695374
189273..190397	-	374	81299001	cbiD	P	Synpcc7942_0190	-	COG1903H	Cobalamin biosynthesis protein CbiD	[cobalt-precorrin-6A synthase]	57.42	0	0.279479	0.427519	8	-	-		-	33239489	81299001		196191057	Cyanobacteria	Synechococcus sp. PCC 7335	1e-98	96.5241	361		196191057	75	1	Cyanobacteria	Synechococcus sp. PCC 7335		34	78211600	78183625	113952935	148241147	33864582	148238383	124021759	33862317	33239489	123967572	123965270	124024747	126695373
190472..191620	+	382	81299002	-	P	Synpcc7942_0191	-	COG0075E	Serine-pyruvate aminotransferase/archaeal aspartate aminotransferase	[Serine--glyoxylate transaminase]	58.83	0	0.370374	0.31266	3	-	-		171191903	33239488	81299002		177665823	Cyanobacteria	Cyanothece sp. PCC 8801	8e-157	99.4764	380		197625579	100	2	Cyanobacteria	Cyanobium sp. PCC 7001		35	78211599,78212738	78183624,78184836	113953744,113953579	148241146,148242393	33864581,33865609	148238382,148239681	124021758,124023347	33862316,33862873	33239488,33240487	123967571,123968474	123965269,123966235	124024746,124025481	126695372,126696278
191710..192186	-	158	81299003	-	P	Synpcc7942_0192	-	-	-	[hypothetical protein]	46.75	-2	0.427041	0.474452	0	-	-		-	33241322	81299003		113477335	Cyanobacteria	Trichodesmium erythraeum	1e-50	100	158		196179312	55	1	Cyanobacteria	Microcoleus chthonoplastes		35	78214177	78185872	113954519	148243618	33867040	148240852	124024694	33864522	33241322	123968244	123965953	124026893	126696018
192247..192471	-	74	81299004	-	-	Synpcc7942_0193	-	-	-	[hypothetical protein]	56.44	0	0.510879	0.574503	0	-	-		-	-	-		119513484	Cyanobacteria	Nodularia spumigena	1e-14	86.4865	64		166367734	58	1	Cyanobacteria	Microcystis aeruginosa		13	-	-	-	-	-	-	-	-	-	-	-	-	-
192655..195516	-	953	81299005	-	P	Synpcc7942_0194	-	COG0258L,COG0749L	5'-3' exonuclease (including N-terminal domain of PolI), DNA polymerase I - 3'-5' exonuclease and polymerase domains	[DNA polymerase I]	57.37	0	0.180746	0.30184	7	-	-		-	33240684	81299005		196241624	Cyanobacteria	Cyanothece sp. PCC 7425	0	99.2655	946		22298882	98	1	Cyanobacteria	Thermosynechococcus elongatus		35	78213483	78184270	113955418	148242768	33865236	148239953	124022578	33863427	33240684	123968848	123966537	124026294	126696667
195630..196058	+	142	81299006	-	-	Synpcc7942_0195	-	COG1357S	Uncharacterized low-complexity proteins	[hypothetical protein]	56.41	0	0.439154	0.551223	0	-	-		-	-	-		166368260	Cyanobacteria	Microcystis aeruginosa	2e-35	96.4789	137		186685487	95	1	Cyanobacteria	Nostoc punctiforme		24	-	78185653	113953553,113953809	148243432,148243448	33864800,33866865	148238644	124024477	33864109,33864363	-	-	-	-	-
196094..197575	-	493	81299007	-	P	Synpcc7942_0196	-	COG3670Q	Lignostilbene-alpha,beta-dioxygenase and related enzymes	[Beta-carotene 15,15'-dioxygenase]	57.89	0	0.253138	0.293097	4	-	-		-	33239764	81299007		75907459	Cyanobacteria	Anabaena variabilis	3e-174	97.5659	481		196190999	33	1	Cyanobacteria	Synechococcus sp. PCC 7335		35	78211773	78183832	113954610	148243391	33864763	148238606	124024200	33864145	33239764	123967840	123965548	124025073	126695642
197572..198933	-	453	81299008	-	-	Synpcc7942_0197	-	COG0477GEPR	Permeases of the major facilitator superfamily	[folate/biopterin transporter]	58.59	0	0.219588	0.273429	2	-	-		-	-	-		196180398	Cyanobacteria	Microcoleus chthonoplastes	1e-166	93.819	425		158336241	50	1	Cyanobacteria	Acaryochloris marina		16	-	-	-	-	-	-	-	-	-	-	-	-	-
198993..200429	-	478	81299009	-	P	Synpcc7942_0198	-	COG1252C	NADH dehydrogenase, FAD-containing subunit	[type 2 NADH dehydrogenase]	59.5	0	0.264902	0.366703	7	-	-		-	-	-		126658973	Cyanobacteria	Cyanothece sp. CCY 0110	4e-135	97.9079	468		67922783	91	3	Cyanobacteria	Crocosphaera watsonii		35	78213818,78211845	78183962,78185617	113954176,113955113	148241488,148243302	33866697,33864833	148240511,148238681	124021971,124024083	33863892,33864073	33239548	123967632	123965327	124024860	126695432
200426..201352	-	308	81299010	-	-	Synpcc7942_0199	-	-	-	[hypothetical protein]	59.33	0	0.300524	0.340383	3	-	-		-	-	-		196191314	Cyanobacteria	Synechococcus sp. PCC 7335	6e-48	65.5844	202		16332180	33	1	Cyanobacteria	Synechocystis sp. PCC 6803		1	-	-	-	-	-	-	-	-	-	-	-	-	-
201352..201888	-	178	81299011	-	-	Synpcc7942_0200	-	COG4244S	Predicted membrane protein	[hypothetical protein]	56.24	0	0.350276	0.409451	3	-	-		-	-	-		186682200	Cyanobacteria	Nostoc punctiforme	1e-37	86.5169	154		37520306	93	1	Cyanobacteria	Gloeobacter violaceus		17	78212517,78212516	-	113954442,113952819	148243038,148243037	33866060,33866061	148239053,148239052	-	-	-	-	123966494,123966495	-	-
201889..202641	-	250	81299012	-	-	Synpcc7942_0201	-	COG2993C	Cbb3-type cytochrome oxidase, cytochrome c subunit	[hypothetical protein]	58.57	0	0.287822	0.304683	2	NJ	-		-	-	-		126666410	Proteobacteria	Marinobacter sp. ELB17	6e-23	60.4	151		116622610	100	1	Acidobacteria	Solibacter usitatus		1	-	-	-	-	-	-	-	-	-	-	-	-	-
202638..204089	-	483	81299013	-	P	Synpcc7942_0202	-	COG3278O	Cbb3-type cytochrome oxidase, subunit 1	[Cbb3-type cytochrome oxidase subunit 1-like]	58.06	0	0.22157	0.255911	4	NJ	-		-	-	81299013		126666409	Proteobacteria	Marinobacter sp. ELB17	2e-67	87.9917	425		118050540	100	1	Proteobacteria	Comamonas testosteroni		23	-	-	-	148241770	33866394	-	124022351	33863609	33239893	-	123966497	-	-
204483..205589	-	368	81299014	-	P	Synpcc7942_0203	-	COG0117H,COG1985H	Pyrimidine deaminase, Pyrimidine reductase, riboflavin biosynthesis	[5-amino-6-(5-phosphoribosylamino)uracil reductase / diaminohydroxyphosphoribosylaminopyrimidine deaminase]	58.36	0	0.239131	0.335818	7	-	-		-	33240788	81299014		196239220	Cyanobacteria	Cyanothece sp. PCC 7425	3e-132	96.7391	356		196239220	54	1	Cyanobacteria	Cyanothece sp. PCC 7425		35	78212460	78185053	113954800	148242850	33866124	148240028	124023623	33862648	33240788	123968996	123966659	124026389	126696788
205582..206046	-	154	81299015	-	P	Synpcc7942_0204	-	-	-	[hypothetical protein]	58.49	0	0.400833	0.517554	3	-	-		-	33240789	81299015		119484683	Cyanobacteria	Lyngbya sp. PCC 8106	4e-17	83.7662	129		113478004	98	3	Cyanobacteria	Trichodesmium erythraeum		28	78212459	78185054	113955574	148242849	33866125	148240029	124023624	33862647	33240789	123968997	123966660	124026390	126696789
206198..207214	+	338	81299016	-	-	Synpcc7942_0205	-	COG1051F,COG1056H	ADP-ribose pyrophosphatase, Nicotinamide mononucleotide adenylyltransferase	[bifunctional nicotinamide mononucleotide adenylyltransferase/ADP-ribose pyrophosphatase]	49.75	-1	0.325677	0.440167	2	-	-		-	-	-		169791697	Cyanobacteria	Synechocystis sp.	2e-118	99.4083	336		37521229	77	1	Cyanobacteria	Gloeobacter violaceus		3	-	-	-	-	-	-	-	-	-	-	-	-	-
207362..208750	+	462	81299017	-	-	Synpcc7942_0206	-	COG1488H	Nicotinic acid phosphoribosyltransferase	[putative nicotinate phosphoribosyltransferase]	53.78	0	0.26713	0.42125	6	-	-		-	-	-		16331895	Cyanobacteria	Synechocystis sp. PCC 6803	9e-153	98.9177	457		16331895	99	1	Cyanobacteria	Synechocystis sp. PCC 6803		2	-	-	-	-	-	-	-	-	-	-	-	-	-
208813..208983	+	56	81299018	-	O	Synpcc7942_0207	-	-	-	[hypothetical protein]	54.39	0	0.571853	0.735294	3	-	-		-	-	-		-	-	-	-	-	-		-	-	-	-	-		1	-	-	-	-	-	-	-	-	-	-	-	-	-
209056..211827	+	923	81299019	-	-	Synpcc7942_0208	-	COG0457R	FOG: TPR repeat	[TPR repeat-containing protein]	58.15	0	0.184908	0.311942	16	Bl	-		-	-	-		191162169	Proteobacteria	Geobacter sp. M21	3e-102	95.9913	886		113474349	88	2	Cyanobacteria	Trichodesmium erythraeum		2	-	-	-	-	-	-	-	-	-	-	-	-	-
211824..212450	-	208	81299020	-	P	Synpcc7942_0209	-	COG0424D	Nucleotide-binding protein implicated in inhibition of septum formation	[Maf-like protein]	57.89	0	0.386561	0.461687	2	-	-		-	33240706	81299020		119513526	Cyanobacteria	Nodularia spumigena	2e-60	95.1923	198		22298845	75	1	Cyanobacteria	Thermosynechococcus elongatus		35	78212313	78185161	113955519	148242796	33866234	148239992	124022547	33863451	33240706	123968869	123966559	124026315	126696689
212496..212897	+	133	81299021	-	P	Synpcc7942_0210	-	-	-	[hypothetical protein]	60.45	1	0.428636	0.511013	2	-	-		171191631	33240707	-		158337368	Cyanobacteria	Acaryochloris marina	9e-32	93.2331	124		158337368	18	1	Cyanobacteria	Acaryochloris marina		18	-	-	113954887	148242797	33866235	148239993	-	-	-	-	-	-	-
212909..214384	+	491	81299022	-	P	Synpcc7942_0211	-	COG1492H	Cobyric acid synthase	[cobyric acid synthase]	59.08	0	0.268838	0.335643	3	-	-		-	33240708	81299022		119509132	Cyanobacteria	Nodularia spumigena	0	99.389	488		196257002	83	3	Cyanobacteria	Cyanothece sp. PCC 7822		35	78212311	78185163	113953885	148242798	33866236	148239994	124022545	33863453	33240708	123968870	123966560	124026318	126696690
214471..215559	+	362	81299023	-	P	Synpcc7942_0212	-	COG0082E	Chorismate synthase	[chorismate synthase]	58.49	0	0.247617	0.293447	3	-	-		171192015	33239705	81299023		196257684	Cyanobacteria	Cyanothece sp. PCC 7822	1e-171	99.1713	359		196257684	73	6	Cyanobacteria	Cyanothece sp. PCC 7822		35	78211856	78185607	113954606	148243289	33864844	148238694	124024070	33864062	33239705	123967782	123965491	124025017	126695584
215643..216188	-	181	81299024	-	-	Synpcc7942_0213	-	-	-	[hypothetical protein]	54.21	0	0.315289	0.395538	0	-	-		-	-	-		134103562	Actinobacteria	Saccharopolyspora erythraea	1e-27	93.3702	169		196190604	94	1	Cyanobacteria	Synechococcus sp. PCC 7335		1	-	-	-	-	-	-	-	-	-	-	-	-	-
216509..217432	+	307	81299025	-	P	Synpcc7942_0214	-	-	-	[hypothetical protein]	59.85	0	0.242709	0.313663	2	-	-		-	-	81299025		75910472	Cyanobacteria	Anabaena variabilis	3e-71	99.0228	304		22298098	94	3	Cyanobacteria	Thermosynechococcus elongatus		24	78213324	78184427	113953593	148243559	33865379	148239748	124022228	-	-	-	-	124025905	-
217424..217813	-	129	81299026	-	-	Synpcc7942_0215	-	-	-	[hypothetical protein]	56.15	0	0.450461	0.522415	1	-	-		-	-	-		166368569	Cyanobacteria	Microcystis aeruginosa	5e-19	75.969	98		159028684	100	2	Cyanobacteria	Microcystis aeruginosa		10	-	-	-	-	-	-	-	-	-	-	-	-	-
217948..218964	-	338	81299027	-	-	Synpcc7942_0216	-	COG0604CR	NADPH:quinone reductase and related Zn-dependent oxidoreductases	[putative zinc-binding oxidoreductase]	58.31	0	0.292192	0.456231	4	-	-		-	-	-		86606010	Cyanobacteria	Synechococcus sp. JA-3-3Ab	4e-114	98.2249	332		196239646	57	1	Cyanobacteria	Cyanothece sp. PCC 7425		17	-	-	113952828	-	-	-	-	-	-	-	-	-	-
219113..219871	+	252	81299028	-	-	Synpcc7942_0217	-	COG0546R	Predicted phosphatases	[phosphatase-like]	56.52	0	0.265582	0.356943	4	-	-		-	-	-		170078137	Cyanobacteria	Synechococcus sp. PCC 7002	2e-46	92.8571	234		196191757	30	2	Cyanobacteria	Synechococcus sp. PCC 7335		9	-	-	-	-	-	-	-	-	-	-	-	-	-
220024..220191	-	55	81299029	-	P	Synpcc7942_0218	-	-	-	[hypothetical protein]	52.98	0	0.619894	0.564726	1	-	-		-	-	81299029		196192379	Cyanobacteria	Synechococcus sp. PCC 7335	9e-13	92.7273	51		170076702	48	2	Cyanobacteria	Synechococcus sp. PCC 7002		25	78212819,78212291	78185187,78184761	113954269	148241627,148242664	-	148238685	124022503	33863485	33239996	-	-	124025310	-
220316..220636	-	106	81299030	-	O	Synpcc7942_0219	-	-	-	[hypothetical protein]	59.19	0	0.450484	0.441295	1	-	-		-	-	-		-	-	-	-	-	-		-	-	-	-	-		1	-	-	-	-	-	-	-	-	-	-	-	-	-
220639..221397	-	252	81299031	-	-	Synpcc7942_0220	-	COG0455D	ATPases involved in chromosome partitioning	[cell division inhibitor MinD]	52.31	0	0.23412	0.321837	0	-	-		-	-	-		159897783	Chloroflexi	Herpetosiphon aurantiacus	3e-82	99.2063	250		148240603	100	1	Cyanobacteria	Synechococcus sp. WH 7803		28	78211954	-	113954835	-	33866573	148240603	-	-	33241185	123969320,123967882	123967001	-	126697110
221498..222535	+	345	81299032	glk	P	Synpcc7942_0221	-	COG0837G	Glucokinase	[glucokinase]	59.15	0	0.31695	0.405938	6	-	-		171192321	33240515	81299032		17230465	Cyanobacteria	Nostoc sp. PCC 7120	3e-95	98.8406	341		119488395	73	2	Cyanobacteria	Lyngbya sp. PCC 8106		34	78212566	78184508	113954678	148242043	33866014	148239110	124023559	33862698	33240515	123968187	123965896	124025363	126695960
222532..223398	+	288	81299033	-	P	Synpcc7942_0222	-	COG0451MG	Nucleoside-diphosphate-sugar epimerases	[hypothetical protein]	60.9	1	0.256005	0.363068	0	-	-		-	33239482	-		196237933	Cyanobacteria	Cyanothece sp. PCC 7425	1e-90	97.2222	280		22299924	83	1	Cyanobacteria	Thermosynechococcus elongatus		25	78211591,78214152,78213029	78183616,78185845,78184353	113953487,113953725	148241134,148242030,148242471	33864573,33867001,33865894	148238372,148239500	124021749,124023447	33862307,33862792	33239482	123967565	123965263	124024741	126695366
223395..223805	-	136	81299034	-	O	Synpcc7942_0223	-	-	-	[hypothetical protein]	60.34	1	0.365652	0.425821	0	-	-		-	-	-		-	-	-	-	-	-		-	-	-	-	-		0	-	-	-	-	-	-	-	-	-	-	-	-	-
223821..223961	-	46	81299035	psbN	P	Synpcc7942_0224	-	-	-	[photosystem II reaction center protein N]	49.65	-1	0.576918	0.556967	0	-	-		-	33239736	81299035		87301945	Cyanobacteria	Synechococcus sp. WH 5701	6e-12	100	46		196182437	95	1	Cyanobacteria	Microcoleus chthonoplastes		32	78211814	78185649	113952981	148243436	33864804	148238648	124024152	33864105	33239736	123967811	123965520	-	126695614
224060..224263	+	67	81299036	-	P	Synpcc7942_0225	-	-	-	[photosystem II reaction center protein H]	55.39	0	0.615546	0.612962	0	-	-		171191994	33239735	81299036		196255703	Cyanobacteria	Cyanothece sp. PCC 7822	5e-27	98.5075	66		186899842	100	2	Cyanobacteria	Cyanothece sp. PCC 7424		35	78211815	78185648	113954836	148243437	33864805	148238649	124024151	33864104	33239735	123967810	123965519	124025043	126695612
224357..224632	+	91	81299037	-	P	Synpcc7942_0226	-	COG1826U	Sec-independent protein secretion pathway components	[Sec-independent protein translocase TatA]	54.71	0	0.449092	0.522074	1	-	-		-	33239734	81299037		196241895	Cyanobacteria	Cyanothece sp. PCC 7425	1e-21	83.5165	76		158338609	65	1	Cyanobacteria	Acaryochloris marina		20	-	-	113952822	-	33864806	148238650	124024150	33864103	-	123967914	-	-	126695714
224629..225255	+	208	81299038	-	P	Synpcc7942_0227	-	COG0193J	Peptidyl-tRNA hydrolase	[peptidyl-tRNA hydrolase]	58.53	0	0.438825	0.499834	2	-	-		-	33239733	81299038		196241894	Cyanobacteria	Cyanothece sp. PCC 7425	1e-65	96.6346	201		86608210	75	1	Cyanobacteria	Synechococcus sp. JA-2-3B'a(2-13)		35	78211817	78185646	113953631	148243439	33864807	148238651	124024149	33864102	33239733	123967809	123965518	124025041	126695611
225284..225544	+	86	81299039	-	P	Synpcc7942_0228	-	-	-	[hypothetical protein]	55.56	0	0.525873	0.614388	1	-	-		-	33239732	81299039		78185645	Cyanobacteria	Synechococcus sp. CC9902	5e-27	95.3488	82		186685567	100	1	Cyanobacteria	Nostoc punctiforme		35	78211818	78185645	113954917	148243440	33864808	148238652	124024148	33864101	33239732	123967808	123965517	124025040	126695610
225658..226221	+	187	81299040	-	-	Synpcc7942_0229	-	-	-	[hypothetical protein]	50.35	-1	0.39829	0.428981	0	-	-		-	-	-		75909516	Cyanobacteria	Anabaena variabilis	3e-53	97.3262	182		111225801	35	1	Actinobacteria	Frankia alni		5	-	-	-	-	-	-	-	-	-	-	-	-	-
226263..227309	-	348	81299041	-	-	Synpcc7942_0230	-	-	-	[hypothetical protein]	58.26	0	0.301616	0.368713	6	-	-		-	-	-		197627029	Cyanobacteria	Cyanobium sp. PCC 7001	3e-62	90.5172	315		196236660	100	2	Deinococcus-Thermus	Thermus aquaticus		1	-	-	-	-	-	-	-	-	-	-	-	-	-
227407..227931	-	174	81299042	-	-	Synpcc7942_0231	-	COG0454KR	Histone acetyltransferase HPA2 and related acetyltransferases	[putative acetyltransferase]	56.57	0	0.376423	0.417045	2	NJ	-		-	-	-		121997216	Proteobacteria	Halorhodospira halophila	2e-50	91.3793	159		121997216	53	1	Proteobacteria	Halorhodospira halophila		4	-	-	-	-	-	-	-	-	-	-	-	-	-
227939..229285	-	448	81299043	-	P	Synpcc7942_0232	-	COG0128E	5-enolpyruvylshikimate-3-phosphate synthase	[3-phosphoshikimate 1-carboxyvinyltransferase]	58.57	0	0.231956	0.370564	5	-	-		-	33240498	81299043		119509186	Cyanobacteria	Nodularia spumigena	5e-175	97.5446	437		170076801	36	1	Cyanobacteria	Synechococcus sp. PCC 7002		35	78212662,78212410	78184899,78185100	113954103,113953267	148242249,148241711	33865539	148239368,148240082	124023589	33862671,33862605	33240498,33240988	123968204,123969031	123965913	124025379,124026425	126695977
229629..230054	-	141	81299044	-	-	Synpcc7942_0233	-	-	-	[hypothetical protein]	46.95	-2	0.547826	0.637275	0	-	-		-	-	-		209526808	Cyanobacteria	Arthrospira maxima	3e-47	99.2908	140		209526808	100	1	Cyanobacteria	Arthrospira maxima		5	-	-	-	-	-	-	-	-	-	-	-	-	-
230158..231150	-	330	81299045	-	P	Synpcc7942_0234	-	COG0596R	Predicted hydrolases or acyltransferases (alpha/beta hydrolase superfamily)	[hypothetical protein]	57.6	0	0.320982	0.450777	3	-	-		-	33241239	81299045		22298936	Cyanobacteria	Thermosynechococcus elongatus	3e-76	84.2424	278		22298936	99	1	Cyanobacteria	Thermosynechococcus elongatus		35	78211649,78211707,78213505,78213150	78183724,78183769,78184249,78184960	113953151,113955285,113953338,113953479	148241339,148241242,148242790,148241885	33864641,33864695,33865215,33865474	148240598,148238491,148238548,148239979,148239873	124021878,124024281,124022557,124022696	33862401,33864208,33863445,33863334	33241239,33241206,33240700,33240559	123969370,123969340,123968863	123967050,123967019,123966553	124026786,124026754,124026309	126697158,126697129,126696683
231162..231677	+	171	81299046	-	-	Synpcc7942_0235	-	COG0664T	cAMP-binding proteins - catabolite gene activator and regulatory subunit of cAMP-dependent protein kinases	[cyclic nucleotide-binding domain-containing protein]	51.94	0	0.30334	0.345095	1	-	-		-	-	-		148240594	Cyanobacteria	Synechococcus sp. WH 7803	2e-49	96.4912	165		196240299	68	2	Cyanobacteria	Cyanothece sp. PCC 7425		6	-	-	-	-	-	148240594	-	-	-	-	-	-	-
232018..232557	+	179	81299047	-	-	Synpcc7942_0236	-	COG0664T	cAMP-binding proteins - catabolite gene activator and regulatory subunit of cAMP-dependent protein kinases	[cyclic nucleotide-binding domain-containing protein]	53.52	0	0.44168	0.561423	2	-	-		-	-	-		197625194	Cyanobacteria	Cyanobium sp. PCC 7001	3e-31	85.4749	153		196240299	98	1	Cyanobacteria	Cyanothece sp. PCC 7425		5	-	-	-	-	-	148240594	-	33864413	-	-	-	-	-
232565..233143	-	192	81299048	-	X	Synpcc7942_0237	-	COG0021G	Transketolase	[hypothetical protein]	60.28	1	0.278452	0.400686	2	NJ	-		-	-	-		119510281	Cyanobacteria	Nodularia spumigena	7e-23	77.0833	148		170111577	75	1	Basidiomycota	Laccaria bicolor		5	-	-	-	-	-	-	-	-	-	-	-	-	-
233143..234324	-	393	81299049	-	X+op	Synpcc7942_0238	-	COG2836S	Uncharacterized conserved protein	[hypothetical protein]	61.34	1	0.24274	0.310821	5	-	-		-	-	-		119510280	Cyanobacteria	Nodularia spumigena	7e-87	98.2188	386		196240286	95	3	Cyanobacteria	Cyanothece sp. PCC 7425		5	-	-	-	-	-	-	-	-	-	-	-	-	-
234331..234669	-	112	81299050	-	P+op	Synpcc7942_0239	-	COG2010C	Cytochrome c, mono- and diheme variants	[cytochrome C6 soluble cytochrome f]	56.64	0	0.407224	0.508543	1	-	-		-	-	81299050		186903317	Cyanobacteria	Cyanothece sp. PCC 7424	5e-24	93.75	105		75908956	67	1	Cyanobacteria	Anabaena variabilis		31	78212548,78212527	78184490,78184474	113954538,113954892,113953111,113953743	148242016,148242697	33866032	148239088,148239320,148239071	124023458,124023519	33862782,33862735	33240028	-	-	124025340	126696110
234851..235342	-	163	81299051	-	P	Synpcc7942_0240	-	-	-	[hypothetical protein]	58.13	0	0.498485	0.401339	0	-	-		171191533	-	-		225638	Cyanobacteria	Synechococcus sp.	5e-80	98.1595	160		225638	100	1	Cyanobacteria	Synechococcus sp.		33	78212871,78213712,78213713,78211973,78212737,78211987,78211978,78211979,78211972,78211999	78184706,78184056,78184055,78185474,78185459,78184837,78185468,78185469,78185475,78185446	113953091,113952728,113954506,113954985,113953630,113954065,113953018,113953069	148242320,148242986,148242987,148243162,148242394,148243147,148243157,148243156,148243134,148243163	33865763,33865021,33865020,33866554,33866540,33865608,33866549,33866548,33866555,33866528	148239624,148240362,148240363,148238816,148238822,148238829,148238821,148238842,148238815	124023930	33863949	33239789,33239790	123967866	123965574	124025098,124025099	-
235487..236854	+	455	81299052	-	P	Synpcc7942_0241	-	COG2265J	SAM-dependent methyltransferases related to tRNA (uracil-5-)-methyltransferase	[23S rRNA (uracil-5-)-methyltransferase RumA]	57.68	0	0.256873	0.370805	7	-	-		171191534	33240415	-		196238509	Cyanobacteria	Cyanothece sp. PCC 7425	4e-151	97.3626	443		196238509	96	1	Cyanobacteria	Cyanothece sp. PCC 7425		26	78212870	78184707	113954400	148242321	33865762	148239625	124023185	33863009	33240415	-	-	-	-
237166..238275	-	369	81299053	-	P	Synpcc7942_0242	-	COG0530P	Ca2+/Na+ antiporter	[K+-dependent Na+/Ca+ exchanger related-protein]	55.5	0	0.308565	0.40575	1	NJ	-		171191504	33240021	-		16329554	Cyanobacteria	Synechocystis sp. PCC 6803	1e-101	92.4119	341		87308846	55	1	Planctomycetes	Blastopirellula marina		34	78212518	78184465	113953029	148242443	33866059	148239054	124023511	33862742	33240021	123968159	123965867	124025334	126695932
238379..238522	-	47	81299054	-	P	Synpcc7942_0243	-	-	-	[high light inducible polypeptide HliC]	52.08	0	0.73171	0.622274	0	-	-		-	33239562	-		196180159	Cyanobacteria	Microcoleus chthonoplastes	1e-15	100	47		196180159	92	2	Cyanobacteria	Microcoleus chthonoplastes		35	78214080,78213831	78183947,78184575	113954603,113954925,113955265,113954724,113954232,113953147,113955568,113953915	148241469,148241619	33866712	148240527,148239267	124021953	33863907	33239562	123967646	123965340	124024874	126695446
238622..241156	-	844	81299055	-	P	Synpcc7942_0244	-	COG0058G	Glucan phosphorylase	[glycogen/starch/alpha-glucan phosphorylase]	56.73	0	0.263117	0.263752	4	-	-		-	33241208	81299055		209525228	Cyanobacteria	Arthrospira maxima	0	96.6825	816		209525228	100	2	Cyanobacteria	Arthrospira maxima		30	78211704	78183766	113953821	148241239	33864692	148238544	124024284	33864211	33241208	123969342	123967021	124026756	126697131
241168..242229	-	353	81299056	-	P	Synpcc7942_0245	-	COG0057G	Glyceraldehyde-3-phosphate dehydrogenase/erythrose-4-phosphate dehydrogenase	[glyceraldehyde-3-phosphate dehydrogenase]	56.69	0	0.322951	0.335869	1	-	-		-	-	81299056		196182238	Cyanobacteria	Microcoleus chthonoplastes	2e-131	95.1841	336		158334133	89	2	Cyanobacteria	Acaryochloris marina		35	78211585,78213367	78185381,78183610	113952761,113953745	148241527,148241127	33864566,33865333	148239125,148238365,148239796	124021742,124022812	33862301,33863271	33239475,33241026	123967559	123965257	124024735,124025864	126695360,126696574
242421..243500	+	359	81299057	-	P	Synpcc7942_0246	-	COG0834ET	ABC-type amino acid transport/signal transduction systems, periplasmic component/domain	[extracellular solute-binding protein]	55.19	0	0.248181	0.359016	2	-	-		-	33240126	-		119489532	Cyanobacteria	Lyngbya sp. PCC 8106	3e-123	96.1003	345		197627327	99	1	Cyanobacteria	Cyanobium sp. PCC 7001		24	78213330	78184422	113953701	-	33865374	148239754	124022922	33863169	33240126	-	123966465	124026134	-
243507..244640	+	377	81299058	-	P	Synpcc7942_0247	-	COG4597E	ABC-type amino acid transport system, permease component	[ABC-type permease for basic amino acids and glutamine]	58.38	0	0.270209	0.349921	5	-	-		-	33240125	-		113475660	Cyanobacteria	Trichodesmium erythraeum	2e-96	96.2865	363		197624987	100	2	Cyanobacteria	Cyanobium sp. PCC 7001		17	-	78184423	113955270	-	33865375	-	-	-	33240125,33240124	-	-	124026132	-
244642..245832	+	396	81299059	-	P	Synpcc7942_0248	-	COG0765E	ABC-type amino acid transport system, permease component	[amino acid ABC transporter permease]	58.35	0	0.23968	0.312145	4	-	-		-	33240124	-		119489534	Cyanobacteria	Lyngbya sp. PCC 8106	3e-107	96.9697	384		113475661	90	1	Cyanobacteria	Trichodesmium erythraeum		25	78213328	78184424	113952871	-	33865376	148239751	124022918	33863166	33240124	-	123966463	124026132	-
245851..246636	+	261	81299060	-	P	Synpcc7942_0249	-	COG1126E	ABC-type polar amino acid transport system, ATPase component	[ATPase]	59.67	0	0.260233	0.402188	2	-	-		-	33240123	-		209524957	Cyanobacteria	Arthrospira maxima	4e-96	99.6169	260		87302595	99	1	Cyanobacteria	Synechococcus sp. WH 5701		35	78213327,78212145,78212954,78212750,78212630,78213964,78213964,78212220	78184425,78185333,78185707,78185707,78184823,78184648,78184453	113955572,113953302,113953050,113954297,113954297	148242380,148241757,148243333,148243333,148242735	33865377,33866406,33865819,33865621,33866855,33866855,33866447,33866078	148239750,148240221,148238698,148239668,148240679,148240679,148240597,148239029	124022917,124022338,124023363,124023401,124024493,124024493,124022837,124023467,124023233	33863165,33863622,33862860,33862826,33864374,33864374,33862963,33862774,33863843	33240123,33240272,33239882	123968346,123968026	123966462,123966067,123965731	124026131,124025493,124025201	126696148,126696588,126695796
246639..247106	+	155	81299061	-	-	Synpcc7942_0250	-	COG1357S	Uncharacterized low-complexity proteins	[hypothetical protein]	59.62	0	0.274686	0.444707	1	-	-		-	-	-		119485597	Cyanobacteria	Lyngbya sp. PCC 8106	1e-16	92.2581	143		166367930	33	1	Cyanobacteria	Microcystis aeruginosa		20	-	78185653	-	148243432	33864800,33865660,33866865	-	-	-	-	-	-	-	-
247110..247880	+	256	81299062	-	P	Synpcc7942_0251	-	COG0847L	DNA polymerase III, epsilon subunit and related 3'-5' exonucleases	[exonuclease]	57.85	0	0.294424	0.394208	2	-	-		171191711	-	-		196192848	Cyanobacteria	Synechococcus sp. PCC 7335	6e-63	95.3125	244		196192848	100	1	Cyanobacteria	Synechococcus sp. PCC 7335		2	-	-	-	-	-	-	-	-	-	-	-	-	-
247909..248136	-	75	81299063	-	P	Synpcc7942_0252	-	-	-	[hypothetical protein]	56.58	0	0.644465	0.49238	0	-	-		-	-	81299063		196181077	Cyanobacteria	Microcoleus chthonoplastes	5e-14	93.3333	70		22299363	52	2	Cyanobacteria	Thermosynechococcus elongatus		17	-	-	-	-	-	-	-	-	-	-	-	-	-
248171..248629	-	152	81299064	-	O	Synpcc7942_0253	-	-	-	[hypothetical protein]	59.04	0	0.37616	0.424393	2	-	-		-	-	-		-	-	-	-	-	-		-	-	-	-	-		1	-	-	-	-	-	-	-	-	-	-	-	-	-
248859..251429	+	856	81299065	-	P	Synpcc7942_0254	-	COG0188L	Type IIA topoisomerase (DNA gyrase/topo II, topoisomerase IV), A subunit	[DNA gyrase subunit A]	58.58	0	0.288407	0.341531	7	-	-		171192227	33240587	81299065		126656709	Cyanobacteria	Cyanothece sp. CCY 0110	0	98.715	845		116071053	100	2	Cyanobacteria	Synechococcus sp. BL107		35	78213459,78211563	78184300,78183589	113952792,113953878	148241841,148241104	33865261,33864544	148239925,148238341	124022624,124021719	33863395,33862278	33240587,33239457	123968701	123966386	124026229,124024717	126696507,126695342
251503..252783	-	426	81299066	-	-	Synpcc7942_0255	-	COG2607R	Predicted ATPase (AAA+ superfamily)	[ATPase]	54.1	0	0.252986	0.363508	3	-	-		-	-	-		196240397	Cyanobacteria	Cyanothece sp. PCC 7425	1e-123	97.4178	415		196240397	93	1	Cyanobacteria	Cyanothece sp. PCC 7425		15	-	-	-	-	-	-	-	-	-	-	-	-	-
252873..254099	+	408	81299067	-	P	Synpcc7942_0256	-	COG1473R	Metal-dependent amidase/aminoacylase/carboxypeptidase	[peptidase M20D, amidohydrolase]	56.15	0	0.250606	0.413258	3	-	-		-	-	-		196242266	Cyanobacteria	Cyanothece sp. PCC 7425	2e-152	98.0392	400		196242266	66	1	Cyanobacteria	Cyanothece sp. PCC 7425		35	78211672	78183748	113955421	148241225	33864673	148238523	124021908	33862431	33241222	123969355	123967035	124026770	126697143
254096..254845	-	249	81299068	-	P	Synpcc7942_0257	-	COG1836S	Predicted membrane protein	[hypothetical protein]	55.47	0	0.343203	0.406323	4	-	-		171192286	33240473	81299068		196256001	Cyanobacteria	Cyanothece sp. PCC 7822	3e-71	100	249		196180511	51	6	Cyanobacteria	Microcoleus chthonoplastes		35	78212817	78184763	113955344	148242552	33865692	148239820	124023130	33863057	33240473	123968259	123965977	124025433	126696060
254894..255334	+	146	81299069	-	-	Synpcc7942_0258	-	COG3565R	Predicted dioxygenase of extradiol dioxygenase family	[hypothetical protein]	52.38	0	0.470088	0.541038	0	-	-		-	-	-		196180440	Cyanobacteria	Microcoleus chthonoplastes	1e-50	96.5753	141		196238322	17	1	Cyanobacteria	Cyanothece sp. PCC 7425		13	-	-	-	-	-	-	-	-	-	-	-	-	-
255474..255806	+	110	81299070	-	-	Synpcc7942_0259	-	-	-	[hypothetical protein]	53.45	0	0.500629	0.532543	0	NJ	-		-	-	-		16330813	Cyanobacteria	Synechocystis sp. PCC 6803	5e-08	96.3636	106		157348362	52	1	Streptophyta	Vitis vinifera		7	-	-	-	-	-	-	-	-	-	-	-	-	-
255961..258435	-	824	81299071	-	P	Synpcc7942_0260	-	COG0542O	ATPases with chaperone activity, ATP-binding subunit	[ATPase]	56.12	0	0.284027	0.174717	3	-	PHX		-	33240557	81299071		196240132	Cyanobacteria	Cyanothece sp. PCC 7425	0	100	824		186686024	42	1	Cyanobacteria	Nostoc punctiforme		35	78213152,78212541,78213982	78184962,78184486,78185726	113955104,113953637,113955592	148241887,148242005,148243460	33865472,33866037,33866876	148239871,148239084,148240713	124022698,124023532,124024462	33863332,33862722,33864349	33240557,33240532,33239685	123968727,123968171,123967762	123966412,123965880,123965471	124026198,124025347,124024996	126696533,126695944,126695565
258579..259178	-	199	81299072	-	P	Synpcc7942_0261	-	COG0456R	Acetyltransferases	[ribosomal-protein-alanine acetyltransferase]	59.17	0	0.376812	0.414204	3	-	-		171192245	33240556	81299072		186686025	Cyanobacteria	Nostoc punctiforme	2e-36	83.9196	167		196178753	30	1	Cyanobacteria	Microcoleus chthonoplastes		13	-	-	-	-	-	-	-	-	-	-	-	-	-
259226..260620	+	464	81299073	-	P	Synpcc7942_0262	-	COG0019E	Diaminopimelate decarboxylase	[diaminopimelate decarboxylase]	57.99	0	0.202933	0.260788	4	-	-		171192246	33240555	81299073		119487027	Cyanobacteria	Lyngbya sp. PCC 8106	3e-176	95.0431	441		196240130	44	1	Cyanobacteria	Cyanothece sp. PCC 7425		35	78213154,78214012	78184964	113954614	148241889	33865470	148239869	124022700	33863330	33240555	123968729	123966414	124026196	126696535
260700..261620	+	306	81299074	-	P	Synpcc7942_0263	-	COG1624S	Uncharacterized conserved protein	[hypothetical protein]	54.07	0	0.255835	0.35529	2	-	-		171192247	33240554	81299074		196178772	Cyanobacteria	Microcoleus chthonoplastes	1e-97	96.4052	295		196240129	56	1	Cyanobacteria	Cyanothece sp. PCC 7425		35	78213155	78184965	113952873	148241890	33865469	148239868	124022701	33863329	33240554	123968730	123966415	124026195	126696536
261617..262372	+	251	81299075	-	P	Synpcc7942_0264	-	COG0020I	Undecaprenyl pyrophosphate synthase	[undecaprenyl pyrophosphate synthetase]	55.95	0	0.299736	0.365077	0	-	-		171192248	33240553	81299075		196240128	Cyanobacteria	Cyanothece sp. PCC 7425	4e-101	96.4143	242		196192053	31	1	Cyanobacteria	Synechococcus sp. PCC 7335		35	78213156	78184966	113953314	148241891	33865468	148239867	124022702	33863328	33240553	123968731	123966416	124026194	126696537
262385..262660	-	91	81299076	-	P	Synpcc7942_0265	-	-	-	[hypothetical protein]	56.88	0	0.452282	0.478127	0	-	-		-	33241076	81299076		126658450	Cyanobacteria	Cyanothece sp. CCY 0110	2e-25	97.8022	89		209526837	86	1	Cyanobacteria	Arthrospira maxima		29	-	-	113954429	148243041	33865162	-	124022162	33863761	33241076	123969207	123966886	-	126697001
262638..263195	-	185	81299077	-	P	Synpcc7942_0266	-	COG2214O	DnaJ-class molecular chaperone	[heat shock protein DnaJ-like]	59.5	0	0.383372	0.424197	2	-	-		171191674	-	81299077		177663435	Cyanobacteria	Cyanothece sp. PCC 8801	7e-30	72.4324	134		197625384	100	1	Cyanobacteria	Cyanobium sp. PCC 7001		27	78213570	78184195	113952969	-	33865161	148240386	124022161	33863762	33241077	123969208	123966887	124026578	126697002
263757..264485	+	242	81299078	gidB	P	Synpcc7942_0267	-	COG0357M	Predicted S-adenosylmethionine-dependent methyltransferase involved in bacterial cell division	[glucose-inhibited division protein B]	58.44	0	0.318505	0.414457	2	-	-		171191673	33241078	81299078		86606331	Cyanobacteria	Synechococcus sp. JA-3-3Ab	1e-67	95.8678	232		86606331	100	2	Cyanobacteria	Synechococcus sp. JA-3-3Ab		35	78213571	78184194	113955529	148243045	33865160	148240387	124022160	33863763	33241078	123969209	123966888	124026579	126697003
264482..264964	-	160	81299079	-	-	Synpcc7942_0268	-	-	-	[hypothetical protein]	55.9	0	0.356461	0.42145	2	-	-		-	-	-		159028705	Cyanobacteria	Microcystis aeruginosa	1e-35	95.625	153		87308004	38	1	Planctomycetes	Blastopirellula marina		20	78214027	78185744	113953894	148243482	33866894	148240738	124024528	33864424	-	-	-	-	-
264976..265857	-	293	81299080	-	P	Synpcc7942_0269	-	COG0596R	Predicted hydrolases or acyltransferases (alpha/beta hydrolase superfamily)	[hypothetical protein]	59.07	0	0.309933	0.42558	2	-	-		-	-	-		86604874	Cyanobacteria	Synechococcus sp. JA-3-3Ab	3e-106	95.5631	280		22298936	40	1	Cyanobacteria	Thermosynechococcus elongatus		35	78211649,78211707,78213505,78213150	78183724,78183769,78184249,78184960	113953151,113955285,113953338,113953479	148241339,148241242,148242790,148241885,148242778	33864641,33864695,33865215,33865474	148238491,148240598,148238548,148239979,148239873	124021878,124024281,124022557,124022696	33862401,33864208,33863445,33863334	33241239,33241206,33240700	123969370,123969340,123968863	123967050,123967019,123966553	124026786,124026754,124026309,124026200	126697158,126697129,126696683
265975..267168	+	397	81299081	-	-	Synpcc7942_0270	-	COG0457R,COG0463M	FOG: TPR repeat, Glycosyltransferases involved in cell wall biogenesis	[TPR repeat-containing protein]	58.29	0	0.229337	0.306006	5	-	-		-	-	-		16331831	Cyanobacteria	Synechocystis sp. PCC 6803	1e-88	99.4962	395		16331831	76	1	Cyanobacteria	Synechocystis sp. PCC 6803		22	78213860	78183920	113952955	148241378	33866741	148240556	124024305	33864230	-	-	-	-	-
267165..267896	+	243	81299082	-	P	Synpcc7942_0271	-	COG0007H	Uroporphyrinogen-III methylase	[uroporphyrinogen-III C-methyltransferase]	58.47	0	0.347141	0.47953	2	-	-		-	-	81299082		119510553	Cyanobacteria	Nodularia spumigena	4e-78	95.8848	233		196189719	89	1	Cyanobacteria	Synechococcus sp. PCC 7335		35	78214155,78212175,78211881	78185849,78185303	113955355,113953234	148243578,148241800	33867005,33866376	148240825,148240189	124024670,124022371,124024043	33864501,33863592	33241307,33239909	123969436	123967118	124026873,124025225	126697223
267889..268683	+	264	81299083	-	P	Synpcc7942_0272	-	COG1587H	Uroporphyrinogen-III synthase	[uroporphyrinogen-III synthase]	57.23	0	0.306569	0.352994	4	-	-		-	33239586	-		196237879	Cyanobacteria	Cyanothece sp. PCC 7425	4e-71	95.4545	252		158337769	42	1	Cyanobacteria	Acaryochloris marina		35	78213861	78183919	113954596	148241377	33866742	148240557	124024306	33864231	33239586	123967668	123965362	124024900	126695468
268662..269291	+	209	81299084	-	P	Synpcc7942_0273	-	COG0237H	Dephospho-CoA kinase	[dephospho-CoA kinase]	55.08	0	0.3454	0.456637	5	-	-		-	33239505	81299084		196178666	Cyanobacteria	Microcoleus chthonoplastes	4e-53	91.866	192		22298441	83	1	Cyanobacteria	Thermosynechococcus elongatus		35	78213998	78185734	113954146	148243473	33866884	148240720	124024512	33864400	33239505	123967587	123965291	124024776	126695390
269329..269667	+	112	81299085	-	-	Synpcc7942_0274	-	COG1669R	Predicted nucleotidyltransferases	[hypothetical protein]	42.18	-2	0.624329	0.715368	0	-	-		-	-	-		209523806	Cyanobacteria	Arthrospira maxima	2e-26	91.0714	102		209523806	78	1	Cyanobacteria	Arthrospira maxima		10	-	-	-	-	-	-	-	-	-	-	-	-	-
269657..269989	+	110	81299086	-	-	Synpcc7942_0275	-	COG2361S	Uncharacterized conserved protein	[hypothetical protein]	42.34	-2	0.621579	0.674011	0	-	-		-	-	-		196246675	Cyanobacteria	Cyanothece sp. PCC 8802	9e-24	94.5455	104		196177892	49	1	Cyanobacteria	Microcoleus chthonoplastes		11	-	-	-	-	-	-	-	-	-	-	-	-	-
270001..271473	-	490	81299087	-	P	Synpcc7942_0276	-	COG0277C	FAD/FMN-containing dehydrogenases	[glycolate oxidase subunit GlcD]	54.04	0	0.315342	0.380034	3	-	-		-	-	81299087		186686163	Cyanobacteria	Nostoc punctiforme	0	96.3265	472		196238673	48	3	Cyanobacteria	Cyanothece sp. PCC 7425		25	78212210	78185267	113954481	148242746	33866340	148240156	124022406	33863563	-	-	-	-	-
271493..273532	-	679	81299088	ligA	P	Synpcc7942_0277	-	COG0272L	NAD-dependent DNA ligase (contains BRCT domain type II)	[NAD-dependent DNA ligase LigA]	58.82	0	0.227739	0.283487	7	-	-		-	33241290	81299088		196182042	Cyanobacteria	Microcoleus chthonoplastes	0	97.7909	664		196242004	40	3	Cyanobacteria	Cyanothece sp. PCC 7425		29	78214056	78185772	113954059	148243508	33866919	148240764	124024594	33864448	33241290	-	-	124026855	-
273657..274154	+	165	81299089	-	-	Synpcc7942_0278	-	COG1905C	NADH:ubiquinone oxidoreductase 24 kD subunit	[bidirectional hydrogenase complex protein HoxE]	57.43	0	0.446759	0.487925	0	-	-		-	-	-		172037234	Cyanobacteria	Cyanothece sp. ATCC 51142	3e-46	92.7273	153		196239889	47	3	Cyanobacteria	Cyanothece sp. PCC 7425		11	-	-	-	-	-	-	-	-	-	-	-	-	-
274154..275758	+	534	81299090	-	-	Synpcc7942_0279	-	COG1894C	NADH:ubiquinone oxidoreductase, NADH-binding (51 kD) subunit	[NADH dehydrogenase (quinone)]	57.38	0	0.190878	0.325533	7	-	-		-	-	-		196255792	Cyanobacteria	Cyanothece sp. PCC 7822	0	98.1273	524		196239890	91	3	Cyanobacteria	Cyanothece sp. PCC 7425		11	-	-	-	-	-	-	-	-	-	-	-	-	-
275768..277033	-	421	81299091	-	P	Synpcc7942_0280	-	COG1058R,COG1546R	Predicted nucleotide-utilizing enzyme related to molybdopterin-biosynthesis enzyme MoeA, Uncharacterized protein (competence- and mitomycin-induced)	[competence damage-inducible protein A]	59.79	0	0.271928	0.284157	4	-	-		-	33239741	81299091		196241375	Cyanobacteria	Cyanothece sp. PCC 7425	2e-160	98.0998	413		22299672	94	2	Cyanobacteria	Thermosynechococcus elongatus		35	78211807	78185656	113953300	148243429	33864797	148238641	124024159	33864112	33239741	123967816	123965525	124025048	126695618
277043..278116	-	357	81299092	-	P	Synpcc7942_0281	-	COG0472M	UDP-N-acetylmuramyl pentapeptide phosphotransferase/UDP-N-acetylglucosamine-1-phosphate transferase	[glycosyltransferase]	58.66	0	0.263921	0.385208	3	-	-		171191990	33240130	81299092		159027006	Cyanobacteria	Microcystis aeruginosa	2e-127	97.479	348		158335098	97	2	Cyanobacteria	Acaryochloris marina		33	78211806	78185657	113954117	148243428,148241331,148243624	33864796,33864996,33867046	148238640	124024160	33864113	33240130	123968929,123968947	123966606,123967134	124025567	126696765
278139..279422	-	427	81299093	glyA	P	Synpcc7942_0282	-	COG0112E	Glycine/serine hydroxymethyltransferase	[serine hydroxymethyltransferase]	59.03	0	0.354776	0.276325	1	-	PX		171191989	33239742	81299093		196188832	Cyanobacteria	Synechococcus sp. PCC 7335	0	100	427		196188832	79	1	Cyanobacteria	Synechococcus sp. PCC 7335		35	78211805	78185658	113954253	148243427	33864795	148238639	124024161	33864114	33239742	123967817	123965526	124025049	126695619
279619..280623	-	334	81299094	-	P	Synpcc7942_0283	-	COG0042J	tRNA-dihydrouridine synthase	[dihydrouridine synthase TIM-barrel protein nifR3]	57.41	0	0.32779	0.449679	4	-	-		-	-	81299094		16331567	Cyanobacteria	Synechocystis sp. PCC 6803	3e-92	94.012	314		158334547	67	3	Cyanobacteria	Acaryochloris marina		34	78213546	78184219,78183599	113954689	148241561	33865189	148238900	124023850	33862473	-	123968631	123966327	124025154,124024726	126696436
280701..281009	+	102	81299095	-	P	Synpcc7942_0284	-	COG4577QC	Carbon dioxide concentrating mechanism/carboxysome shell protein	[carbon dioxide concentrating mechanism protein CcmK]	52.75	0	0.524506	0.534957	0	-	-		-	-	81299095		196182790	Cyanobacteria	Microcoleus chthonoplastes	3e-29	100	102		196182790	48	2	Cyanobacteria	Microcoleus chthonoplastes		35	78212303,78212296	78185182,78185175	113952757,113953954	148241917,148241924	33866251,33866244	148239020,148239013	124022516,124022524	33863469,33863476	33240001,33240008	123968140	123965848	124025314,124025321	126695913
281054..281395	+	113	81299096	-	-	Synpcc7942_0285	-	COG4577QC	Carbon dioxide concentrating mechanism/carboxysome shell protein	[carbon dioxide concentrating mechanism protein CcmK]	56.73	0	0.418355	0.502051	0	-	-		-	-	-		158333845	Cyanobacteria	Acaryochloris marina	4e-41	92.0354	104		158333845	67	6	Cyanobacteria	Acaryochloris marina		19	78212303	-	-	-	-	-	-	-	33240008	-	-	-	-
281480..281842	+	120	81299097	-	P	Synpcc7942_0286	-	-	-	[hypothetical protein]	52.07	0	0.515601	0.640591	1	-	-		-	33239839	81299097		22299477	Cyanobacteria	Thermosynechococcus elongatus	2e-36	96.6667	116		37523755	44	1	Cyanobacteria	Gloeobacter violaceus		31	109150037	78184220	113954462	148241563	33865190	148238902	124023845	33862475	33239839	123967978	123965687	-	126695748
281897..282592	+	231	81299098	-	X	Synpcc7942_0287	-	COG1226P	Kef-type K+ transport systems, predicted NAD-binding component	[hypothetical protein]	48.85	-1	0.277729	0.402647	2	NJ	-		-	-	-		34541257	Bacteroidetes	Porphyromonas gingivalis	1e-28	91.7749	212		167629059	72	1	Firmicutes	Heliobacterium modesticaldum		18	78211684	78183762	113953914	-	33864687	-	124022764,124023829	33863295,33862490	33240976	-	-	-	-
282604..283962	-	452	81299099	-	P	Synpcc7942_0288	-	COG1207M	N-acetylglucosamine-1-phosphate uridyltransferase (contains nucleotidyltransferase and I-patch acetyltransferase domains)	[glucosamine-1-phosphate N-acetyltransferase / UDP-N-acetylglucosamine pyrophosphorylase]	55.41	0	0.180858	0.351447	4	-	-		-	33240500	81299099		158337981	Cyanobacteria	Acaryochloris marina	1e-172	100	452		158337981	75	1	Cyanobacteria	Acaryochloris marina		34	78212660	78184901	113952721	148242247	33865537	148239366	124023587	33862673	33240500	123968202	123965911	-	126695975
284148..286994	+	948	81299100	secA	P	Synpcc7942_0289	-	COG0653U	Preprotein translocase subunit SecA (ATPase, RNA helicase)	[preprotein translocase subunit SecA]	55.39	0	0.243371	0.23526	3	-	-		171191959	33241250	81299100		75908343	Cyanobacteria	Anabaena variabilis	0	99.1561	940		22299394	100	2	Cyanobacteria	Thermosynechococcus elongatus		35	78211636	78183707	113952715	148241185	33864622	148238477	124021864	33862356	33241250	123969381	123967061	124026800	126697168
287003..288139	+	378	81299101	-	P	Synpcc7942_0290	-	COG0167F	Dihydroorotate dehydrogenase	[dihydroorotate dehydrogenase 2]	58.14	0	0.358924	0.463324	6	-	-		171191832	33239677	81299101		158334803	Cyanobacteria	Acaryochloris marina	8e-120	98.4127	372		158334803	44	3	Cyanobacteria	Acaryochloris marina		35	78213973	78185717	113954843	148243452	33866867	148240704	124024472	33864358	33239677	123967754	123965463	124024988	126695557
288312..288530	+	72	81299102	-	P	Synpcc7942_0291	-	-	-	[hypothetical protein]	54.34	0	0.505147	0.511638	1	-	-		-	33239711	81299102		22300010	Cyanobacteria	Thermosynechococcus elongatus	8e-19	90.2778	65		22300010	47	2	Cyanobacteria	Thermosynechococcus elongatus		29	78211848	78185614	113954209	148243297	33864836	148238686	124024079	33864070	33239711	123967788	-	-	126695590
288534..289760	+	408	81299103	-	P	Synpcc7942_0292	-	COG0452H	Phosphopantothenoylcysteine synthetase/decarboxylase	[bifunctional phosphopantothenoylcysteine decarboxylase/phosphopantothenate synthase]	58.27	0	0.249282	0.382094	6	-	-		-	33239710	81299103		186686094	Cyanobacteria	Nostoc punctiforme	3e-124	96.5686	394		170078036	84	1	Cyanobacteria	Synechococcus sp. PCC 7002		35	78211849	78185613	113953644	148243296	33864837	148238687	124024078	33864069	33239710	123967787	123965496	124025023	126695589
289757..290095	-	112	81299104	-	-	Synpcc7942_0293	-	-	-	[hypothetical protein]	52.21	0	0.36587	0.412963	0	-	-		-	-	-		87301890	Cyanobacteria	Synechococcus sp. WH 5701	3e-23	77.6786	87		87301890	98	2	Cyanobacteria	Synechococcus sp. WH 5701		14	78211850	-	-	-	33864838	148238688	-	33864068	-	-	-	-	-
290394..291227	+	277	81299105	-	P	Synpcc7942_0294	-	-	-	[photosystem II manganese-stabilizing polypeptide]	56.83	0	0.369282	0.275128	0	-	-		171192011	33239709	81299105		196192113	Cyanobacteria	Synechococcus sp. PCC 7335	1e-94	98.917	274		194477004	100	3	undef	Paulinella chromatophora		35	78211851	78185612	113953307	148243294	33864839	148238689	124024076	33864067	33239709	123967786	123965495	124025021	126695588
291417..292604	+	395	81299106	sat	P	Synpcc7942_0295	-	COG2046P	ATP sulfurylase (sulfate adenylyltransferase)	[sulfate adenylyltransferase]	59.34	0	0.320211	0.331742	0	-	-		171192012	33239708	81299106		186900115	Cyanobacteria	Cyanothece sp. PCC 7424	0	98.481	389		170077958	48	6	Cyanobacteria	Synechococcus sp. PCC 7002		35	78211852	78185611	113954935	148243293	33864840	148238690	124024075	33864066	33239708	123967785	123965494	124025020	126695587
292750..294765	+	671	81299107	-	-	Synpcc7942_0296	-	-	-	[hypothetical protein]	59.72	0	0.205762	0.364729	11	-	-		-	-	-		75908598	Cyanobacteria	Anabaena variabilis	6e-35	95.5291	641		196238368	35	1	Cyanobacteria	Cyanothece sp. PCC 7425		8	-	-	-	-	-	-	-	-	-	-	-	-	-
294872..296713	+	613	81299108	-	P	Synpcc7942_0297	-	COG0465O	ATP-dependent Zn proteases	[FtsH peptidase]	57.87	0	0.372143	0.260645	2	-	PX		171192013	33239707	81299108		113477219	Cyanobacteria	Trichodesmium erythraeum	0	99.5106	610		196237662	100	2	Cyanobacteria	Cyanothece sp. PCC 7425		35	78211853,78212968,78212852,78212463	78185610,78184634,78184725,78185050	113953333,113954954,113955040,113953212	148243292,148242501,148242588,148242853	33864841,33865834,33865745,33866121	148238691,148239552,148240025,148239452	124024074,124023247,124023616,124023163	33864065,33862949,33862651,33863028	33239707,33240371,33240787,33240430	123967784,123968339,123968995,123968548	123965493,123966074,123966658,123966164	124025019,124025672,124026388,124025741	126695586,126696141,126696787,126696352
296980..297627	-	215	81299109	-	P	Synpcc7942_0298	-	-	-	[hypothetical protein]	56.64	0	0.286883	0.37889	2	-	-		-	-	81299109		86605089	Cyanobacteria	Synechococcus sp. JA-3-3Ab	2e-28	93.4884	201		159026753	46	1	Cyanobacteria	Microcystis aeruginosa		14	-	-	-	-	-	-	-	-	-	-	-	-	-
297624..298373	-	249	81299110	-	P	Synpcc7942_0299	-	COG1792M	Cell shape-determining protein	[rod shape-determining protein MreC]	59.73	0	0.268316	0.401343	1	-	-		171191933	33241231	81299110		196179001	Cyanobacteria	Microcoleus chthonoplastes	2e-64	94.7791	236		86609927	100	3	Cyanobacteria	Synechococcus sp. JA-2-3B'a(2-13)		33	78211658	78183734	113954774	148241209	33864659	148238509	124021893	33862416	33241231	123969363	123967043	124026778	126697151
298398..299435	-	345	81299111	-	P	Synpcc7942_0300	-	COG1077D	Actin-like ATPase involved in cell morphogenesis	[rod shape-determining protein MreB]	58.96	0	0.253558	0.301418	1	-	-		171191932	33241232	81299111		113474924	Cyanobacteria	Trichodesmium erythraeum	2e-151	99.7101	344		113474924	95	1	Cyanobacteria	Trichodesmium erythraeum		34	78211657,78214175	78183733,78185870,78184665	113954196,113953173	148241208,148243616,148242459	33864658,33867038	148238508,148240850	124021892,124024692,124023220	33862415,33864519,33862975	33241232,33240388,33241320	123969364,123968497	123967044,123967128	124026779	126697152,126696300
299628..299990	+	120	81299112	-	P	Synpcc7942_0301	-	COG0629L	Single-stranded DNA-binding protein	[single-strand DNA-binding protein]	56.75	0	0.41963	0.495091	0	-	-		171191931	33241233	81299112		116074396	Cyanobacteria	Synechococcus sp. RS9916	1e-38	90.8333	109		72383038	100	3	Cyanobacteria	Prochlorococcus marinus		35	78211656	78183732	113954014	148241207	33864657	148238507	124021891	33862414	33241233	123969365	123967045	124026780	126697153
300008..301447	-	479	81299113	-	-	Synpcc7942_0302	-	COG1502I	Phosphatidylserine/phosphatidylglycerophosphate/cardiolipin synthases and related enzymes	[phospholipase D/transphosphatidylase]	56.6	0	0.21629	0.360033	4	-	-		-	-	-		196180334	Cyanobacteria	Microcoleus chthonoplastes	3e-128	95.8246	459		148240495	100	1	Cyanobacteria	Synechococcus sp. WH 7803		22	-	78183975	113954308	148241509	33864848	148240495	124022008	-	-	-	-	-	-
301543..302697	+	384	81299114	-	P	Synpcc7942_0303	-	COG1226P	Kef-type K+ transport systems, predicted NAD-binding component	[response regulator receiver domain-containing protein]	57.14	0	0.250534	0.360128	3	-	-		-	-	81299114		166365761	Cyanobacteria	Microcystis aeruginosa	4e-111	91.4062	351		196191929	55	3	Cyanobacteria	Synechococcus sp. PCC 7335		33	78212168	78185310	113954306	148241781	33866383	148240196	124022363	33863599	-	123968308	123966100	124025801	126696109
302833..303480	+	215	81299115	-	-	Synpcc7942_0304	-	COG5031H	Uncharacterized protein involved in ubiquinone biosynthesis	[hypothetical protein]	57.41	0	0.267877	0.347519	1	-	-		-	-	-		148241595	Cyanobacteria	Synechococcus sp. RCC307	5e-48	99.5349	214		196241665	100	2	Cyanobacteria	Cyanothece sp. PCC 7425		15	-	-	113955477,113955168	148241595,148242052,148242160	-	148240726,148239643,148239640,148238405,148239948,148239121	124022577,124023772	33863428	-	-	-	-	-
303815..304045	+	76	81299116	-	-	Synpcc7942_0305	-	-	-	[hypothetical protein]	51.08	-1	0.504871	0.642377	0	-	-		-	-	-		196258582	Cyanobacteria	Cyanothece sp. PCC 7822	3e-07	96.0526	73		193213031	98	3	Chlorobi	Chlorobaculum parvum		1	-	-	-	-	-	-	-	-	-	-	-	-	-
304039..304347	-	102	81299117	-	O	Synpcc7942_0306	-	-	-	[hypothetical protein]	51.46	-1	0.491216	0.610172	0	-	-		-	-	-		-	-	-	-	-	-		-	-	-	-	-		1	-	-	-	-	-	-	-	-	-	-	-	-	-
304710..305936	-	408	81299118	-	P	Synpcc7942_0307	-	COG0475P	Kef-type K+ transport systems, membrane components	[Na+/H+ antiporter]	56.64	0	0.290088	0.362101	2	-	-		-	-	-		119489622	Cyanobacteria	Lyngbya sp. PCC 8106	4e-108	94.8529	387		22300016	95	1	Cyanobacteria	Thermosynechococcus elongatus		35	78213167,78211705	78184974,78183767	113953846,113954890	148242537,148243195	33865459,33864693	148239853,148238546	124024282	33864209	33241207	123969341	123967020	124026755	126697130
305969..307108	-	379	81299119	-	P	Synpcc7942_0308	-	-	-	[CO2 hydration protein]	56.05	0	0.271076	0.358978	1	-	-		171192364	-	-		196176872	Cyanobacteria	Microcoleus chthonoplastes	2e-141	96.3061	365		196241430	59	1	Cyanobacteria	Cyanothece sp. PCC 7425		23	78212306	78185172	113955381	148241928	33866241	148239023	-	-	-	-	-	-	-
307139..309043	-	634	81299120	-	P	Synpcc7942_0309	-	COG1009CP	NADH:ubiquinone oxidoreductase subunit 5 (chain L)/Multisubunit Na+/H+ antiporter, MnhA subunit	[NAD(P)H-quinone oxidoreductase subunit F]	57.64	0	0.247853	0.284249	1	-	-		171192362	-	-		209525290	Cyanobacteria	Arthrospira maxima	0	96.3722	611		209525290	100	1	Cyanobacteria	Arthrospira maxima		35	78212304,78213908	78185174,78183875	113953571,113954445	148241926,148241332,148241927	33866243,33866792	148239021,148240614	124024358	33864274	33239624	123967703	123965412	124024934	126695506
309473..310417	-	314	81299121	-	P	Synpcc7942_0310	-	COG1947I	4-diphosphocytidyl-2C-methyl-D-erythritol 2-phosphate synthase	[4-diphosphocytidyl-2-C-methyl-D-erythritol kinase]	57.78	0	0.289545	0.34883	7	-	-		171191728	33240214	81299121		177667215	Cyanobacteria	Cyanothece sp. PCC 8801	3e-87	98.0892	308		16329257	45	3	Cyanobacteria	Synechocystis sp. PCC 6803		35	78212719	78184855	113955450	148242413	33865587	148239701	124023320	33862893	33240214	123968461	123966248	124025655	126696264
310414..311253	-	279	81299122	ksgA	P	Synpcc7942_0311	-	COG0030J	Dimethyladenosine transferase (rRNA methylation)	[dimethyladenosine transferase]	58.45	0	0.293316	0.402611	2	-	-		171191727	33240213	81299122		196176585	Cyanobacteria	Microcoleus chthonoplastes	2e-82	95.6989	267		22298201	100	1	Cyanobacteria	Thermosynechococcus elongatus		35	78212718	78184856	113953175	148242414	33865586	148239702	124023319	33862894	33240213	123968460	123966249	124025654	126696263
311280..311708	-	142	81299123	-	-	Synpcc7942_0312	-	COG0792L	Predicted endonuclease distantly related to archaeal Holliday junction resolvase	[hypothetical protein]	59.21	0	0.412789	0.488377	1	-	-		-	-	-		86605419	Cyanobacteria	Synechococcus sp. JA-3-3Ab	4e-24	85.2113	121		22299280	48	2	Cyanobacteria	Thermosynechococcus elongatus		9	-	-	-	-	-	-	-	-	-	-	-	-	-
311762..312274	+	170	81299124	-	P	Synpcc7942_0313	-	COG1357S	Uncharacterized low-complexity proteins	[hypothetical protein]	54	0	0.377556	0.434782	2	-	-		-	33240260	81299124		186686067	Cyanobacteria	Nostoc punctiforme	2e-40	81.7647	139		158337082	58	2	Cyanobacteria	Acaryochloris marina		35	78212716,78212794	78184858,78185103	113954335,113953693,113953830	148242416,148241708	33865584,33866170,33865660	148239424,148240085	124023314,124023686,124023397	33862899,33862602,33862830	33240260,33240300,33240880	123968240,123968372	123965950,123966041	124025420,124025522,124026482	126696014,126696175,126696874
312403..313032	-	209	81299125	-	-	Synpcc7942_0314	-	-	-	[succinate dehydrogenase subunit C]	54.76	0	0.374584	0.461998	5	-	-		-	-	-		33865126	Cyanobacteria	Synechococcus sp. WH 8102	2e-22	94.7368	198		87302585	100	2	Cyanobacteria	Synechococcus sp. WH 5701		7	78213602	78184163	-	-	33865126	-	124021881	33862404	33240148	-	-	-	-
313079..314374	-	431	81299126	-	P	Synpcc7942_0315	-	COG0015F	Adenylosuccinate lyase	[adenylosuccinate lyase]	57.64	0	0.29473	0.341246	2	-	-		-	33241068	81299126		209523082	Cyanobacteria	Arthrospira maxima	0	100	431		196239704	94	2	Cyanobacteria	Cyanothece sp. PCC 7425		35	78213724,78211571	78184046,78183597	113953677	148242998	33864941,33864552	148240374,148238349	124022173,124021727	33863751,33862286	33241068	123969199	123966878,123966879	124026570	126696993,126695349
314432..314623	-	63	81299127	-	P	Synpcc7942_0316	-	-	-	[hypothetical protein]	55.21	0	0.631536	0.674619	2	-	-		-	33241067	-		78184052	Cyanobacteria	Synechococcus sp. CC9902	4e-06	68.254	43		196190000	91	1	Cyanobacteria	Synechococcus sp. PCC 7335		2	-	-	-	-	-	-	-	-	33241067	-	-	-	-
314897..315355	+	152	81299128	-	-	Synpcc7942_0317	-	-	-	[hypothetical protein]	58.17	0	0.401964	0.446494	1	-	-		-	-	-		119485122	Cyanobacteria	Lyngbya sp. PCC 8106	9e-29	86.1842	131		119485122	54	1	Cyanobacteria	Lyngbya sp. PCC 8106		11	-	-	-	148241688	33865137	148239919	124022128	33863790	-	-	-	-	-
315642..316097	+	151	81299129	-	-	Synpcc7942_0318	-	-	-	[hypothetical protein]	55.7	0	0.340935	0.36876	0	-	-		-	-	-		119485122	Cyanobacteria	Lyngbya sp. PCC 8106	4e-27	95.3642	144		196259534	39	1	Cyanobacteria	Cyanothece sp. PCC 7822		11	-	-	-	148241688	33865137	148239919	124022128	33863790	-	-	-	-	-
316162..316980	+	272	81299130	-	P	Synpcc7942_0319	-	COG1189J	Predicted rRNA methylase	[hemolysin A]	59.46	0	0.275702	0.327292	5	-	-		171191677	33241066	81299130		170077101	Cyanobacteria	Synechococcus sp. PCC 7002	5e-97	98.8971	269		170077101	44	1	Cyanobacteria	Synechococcus sp. PCC 7002		35	78213715	78184053	113953905	148242995	33865018	148240372	124022176	33863749	33241066	123969198	123966876	124026568	126696992
317010..318008	+	332	81299131	-	P	Synpcc7942_0320	-	COG1087M	UDP-glucose 4-epimerase	[UDP-galactose 4-epimerase]	59.66	0	0.377276	0.456366	5	-	-		171191956	33240763	81299131		170078322	Cyanobacteria	Synechococcus sp. PCC 7002	1e-124	98.494	327		170078322	65	1	Cyanobacteria	Synechococcus sp. PCC 7002		35	78211739,78211743,78211741,78213551	78183799,78183807,78183805,78184211	113954542,113953729,113954459,113954112	148241258,148241284,148241183,148241285,148241316	33864727,33864957,33864981,33864734,33864736,33865180,33864958	148238578,148238428,148238528,148238581,148238443,148238449	124024233,124021814,124024227,124021826,124024297,124021831	33864173,33862359,33864169,33864223,33862388	33240763,33240762,33240764	123968960,123968930	123967065,123966655,123965387,123966604	124025560,124025108,124025107	126696753,126696762,126696749,126696738,126696737,126696783
318147..318485	-	112	81299132	-	P	Synpcc7942_0321	-	COG0347E	Nitrogen regulatory protein PII	[nitrogen regulatory protein P-II]	53.1	0	0.41539	0.427628	0	-	-		171191678	33241065	81299132		37928107	Cyanobacteria	Synechococcus sp.	2e-54	100	112		552028	72	3	Cyanobacteria	Synechococcus sp.		35	78213721	78184047	113955346	148242994	33864998	148240371	124022177	33863748	33241065	123969197	123966875	124026567	126696991
318679..320049	-	456	81299133	-	P	Synpcc7942_0322	-	COG1333O	ResB protein required for cytochrome c biosynthesis	[c-type cytochrome biogenesis protein]	58.42	0	0.26719	0.393229	3	-	-		171191679	33241062	81299133		196181725	Cyanobacteria	Microcoleus chthonoplastes	3e-166	97.1491	443		22298225	65	1	Cyanobacteria	Thermosynechococcus elongatus		35	78213719	78184049	113954018	148242992	33865007	148240367	124022181	33863744	33241062	123969194	123966872	124026564	126696988
320046..320804	-	252	81299134	-	P	Synpcc7942_0323	-	COG0785O	Cytochrome c biogenesis protein	[cytochrome c biogenesis protein-like]	59.03	0	0.280557	0.333392	1	-	-		171191680	33241061	81299134		209527571	Cyanobacteria	Arthrospira maxima	6e-76	94.8413	239		16332146	62	1	Cyanobacteria	Synechocystis sp. PCC 6803		35	78213718	78184050	113954204,113955230	148242991	33865008	148240366	124022182	33863743	33241061	123969193	123966871	124026563	126696987
320824..322008	-	394	81299135	-	P	Synpcc7942_0324	-	COG0772D	Bacterial cell division membrane protein	[cell division protein FtsW]	58.06	0	0.247346	0.342662	3	-	-		171191681	33241060	81299135		166364428	Cyanobacteria	Microcystis aeruginosa	9e-109	96.7005	381		87301264	100	1	Cyanobacteria	Synechococcus sp. WH 5701		35	78213717,78211953	78184051,78185494	113953389	148242989	33865011,33866574	148240365,148238795	124022183	33863742	33241060	123969192,123969319	123966870,123967000	124026562,124026731	126696986,126697109
322093..322296	-	67	81299136	-	P	Synpcc7942_0325	-	COG0465O	ATP-dependent Zn proteases	[LC 7.8 apoprotein (core components of the phycobilisomes)]	52.94	0	0.536091	0.533834	0	-	-		171191682	-	-		67922068	Cyanobacteria	Crocosphaera watsonii	1e-26	100	67		16330468	45	1	Cyanobacteria	Synechocystis sp. PCC 6803		22	78213714	78184054	113953715	148242988	33865019	148240364	-	-	-	-	-	-	-
322388..322873	-	161	81299137	-	P+Pr	Synpcc7942_0326	-	-	-	[allophycocyanin, beta subunit]	56.17	0	0.581347	0.407523	0	NJ	-		171191683	-	-		196192104	Cyanobacteria	Synechococcus sp. PCC 7335	4e-76	100	161		11467301	51	1	undef	Cyanophora paradoxa		31	78213713,78212737,78211973,78211978,78211987,78213712,78212871,78211979,78211972,78211986,78211999	78184055,78184837,78185474,78185459,78184056,78185469,78184706,78185468,78185460,78185475	113954506,113953493,113953630,113954985,113952728,113954065,113953091,113953018,113953507,113953069	148242987,148242394,148243162,148243147,148243157,148242986,148242320,148243156,148243163,148243148	33865020,33865608,33866549,33866554,33866540,33865021,33865763,33866548,33866555,33866541	148240363,148239682,148238816,148238829,148240362,148238821,148239624,148238822,148238815,148238828	124023931,124023930	33863950,33863949	33239789,33239790	-	123965574	124025098,124025099	-
322930..323415	-	161	81299138	-	P+Pr	Synpcc7942_0327	-	-	-	[allophycocyanin alpha chain]	56.38	0	0.565281	0.384077	0	NJ	-		171191684	-	-		209522768	Cyanobacteria	Arthrospira maxima	3e-73	100	161		194476677	88	1	undef	Paulinella chromatophora		31	78213712,78212871,78211973,78213713,78211987,78211979,78211978,78212737,78211972,78211986,78211999	78184056,78184706,78185474,78184055,78185459,78185468,78184837,78185469,78185475,78185460,78185446	113952728,113953091,113954985,113954506,113953630,113954065,113953018,113953069,113953507	148242986,148242320,148243162,148242987,148242394,148243156,148243147,148243157,148243163,148243148,148243134	33865021,33865763,33866554,33865020,33866540,33866549,33866548,33866555,33866541,33866528	148240362,148239624,148238816,148240363,148238822,148238821,148238829,148238815,148238828,148238842	124023931,124023930	33863950,33863949	33239789,33239790	123967866	-	124025098,124025099	-
323781..325898	-	705	81299139	-	P	Synpcc7942_0328	-	-	-	[phycobilisome core-membrane linker polypeptide]	57.22	0	0.232775	0.174716	1	-	PX		171191685	-	-		119487322	Cyanobacteria	Lyngbya sp. PCC 8106	0	97.1631	685		119487322	92	1	Cyanobacteria	Lyngbya sp. PCC 8106		22	78213711	78184057	113955014	148242985	33865022	148240361	-	-	-	-	-	-	-
326113..327357	+	414	81299140	-	P	Synpcc7942_0329	-	COG0500QR	SAM-dependent methyltransferases	[hypothetical protein]	58.47	0	0.247696	0.324751	6	-	-		171191686	-	-		75908832	Cyanobacteria	Anabaena variabilis	3e-142	95.1691	394		196191580	41	1	Cyanobacteria	Synechococcus sp. PCC 7335		24	78213710	78184058	113953886	148242984	33865023	148240360	124022185	33863741	-	-	-	-	-
327394..327900	+	168	81299141	-	P	Synpcc7942_0330	-	-	-	[hypothetical protein]	52.66	0	0.35573	0.455094	0	-	-		171191687	-	81299141		119510745	Cyanobacteria	Nodularia spumigena	4e-32	85.7143	144		22297972	42	1	Cyanobacteria	Thermosynechococcus elongatus		10	-	-	-	-	-	-	124022186	33863740	-	-	-	-	-
327926..328711	+	261	81299142	-	P	Synpcc7942_0331	-	COG0356C	F0F1-type ATP synthase, subunit a	[F0F1 ATP synthase subunit A]	54.71	0	0.303344	0.305923	0	-	-		171191688	33241058	81299142		119510744	Cyanobacteria	Nodularia spumigena	2e-113	91.5709	239		113475845	50	1	Cyanobacteria	Trichodesmium erythraeum		34	78213708	78184060	113954505	148242982	33865025	148240358	124022188	33863739	33241058	123969190	-	124026559	126696984
328854..329099	+	81	81299143	-	P	Synpcc7942_0332	-	COG0636C	F0F1-type ATP synthase, subunit c/Archaeal/vacuolar-type H+-ATPase, subunit K	[F0F1 ATP synthase subunit C]	59.76	0	0.635459	0.514267	0	-	-		171191689	33241057	81299143		17227505	Cyanobacteria	Nostoc sp. PCC 7120	5e-34	100	81		170077361	36	1	Cyanobacteria	Synechococcus sp. PCC 7002		35	78213707	78184061	113955150	148242981	33865026	148240357	124022189	161350041	33241057	123969189	123966867	124026558	126696983
329244..329720	+	158	81299144	-	P	Synpcc7942_0333	-	COG0711C	F0F1-type ATP synthase, subunit b	[F0F1 ATP synthase subunit B']	54.3	0	0.362184	0.367984	0	-	-		171191690	33241056	81299144		196179774	Cyanobacteria	Microcoleus chthonoplastes	3e-44	95.5696	151		196191291	41	1	Cyanobacteria	Synechococcus sp. PCC 7335		35	78213706	78184062	113954101	148242980	33865027	148240356	124022190	33863737	33241056	123969188	123966866	124026557	126696982
329764..330279	+	171	81299145	-	P	Synpcc7942_0334	-	COG0711C	F0F1-type ATP synthase, subunit b	[F0F1 ATP synthase subunit B]	55.23	0	0.37704	0.337363	0	-	-		171191691	33241055	81299145		186900971	Cyanobacteria	Cyanothece sp. PCC 7424	1e-39	95.9064	164		196179627	63	2	Cyanobacteria	Microcoleus chthonoplastes		35	78213705,78213706	78184063	113953270	148242979,148242980	33865028,33865027	148240355,148240356	124022191,124022190	33863736,33863737	33241055	123969187	123966865	124026556	126696981
330289..330831	+	180	81299146	-	P	Synpcc7942_0335	-	COG0712C	F0F1-type ATP synthase, delta subunit (mitochondrial oligomycin sensitivity protein)	[F0F1 ATP synthase subunit delta]	53.04	0	0.289436	0.370449	1	-	-		171191692	33241054	81299146		196179695	Cyanobacteria	Microcoleus chthonoplastes	1e-45	97.7778	176		86606754	100	2	Cyanobacteria	Synechococcus sp. JA-3-3Ab		35	78213704	78184064	113955351	148242978	33865029	148240354	124022192	33863735	33241054	123969186	123966864	124026555	126696980
330878..332395	+	505	81299147	-	P	Synpcc7942_0336	-	COG0056C	F0F1-type ATP synthase, alpha subunit	[F0F1 ATP synthase subunit alpha]	56.46	0	0.416839	0.27494	2	-	PX		171191693	33241053	81299147		87125417	Cyanobacteria	Synechococcus sp. RS9917	0	99.604	503		33863734	100	2	Cyanobacteria	Prochlorococcus marinus		35	78213703	78184065	113954358	148242977	33865030	148240353,148240336	124022193	33863734	33241053	123969185	123966863	124026554,124026543	126696979
332458..333408	+	316	81299148	-	P	Synpcc7942_0337	-	COG0224C	F0F1-type ATP synthase, gamma subunit	[F0F1 ATP synthase subunit gamma]	57.62	0	0.377149	0.269568	2	-	-		171191694	33241052	81299148		119510738	Cyanobacteria	Nodularia spumigena	7e-139	99.3671	314		22297928	100	2	Cyanobacteria	Thermosynechococcus elongatus		35	78213702	78184066	113953760	148242976	33865031	148240352	124022194	33863733	33241052	123969184	123966862	124026553	126696978
333517..333834	+	105	81299149	-	P	Synpcc7942_0338	-	COG0633C	Ferredoxin	[ferredoxin (2Fe-2S)]	55.66	0	0.339663	0.391322	0	-	-		171191695	-	-		196239323	Cyanobacteria	Cyanothece sp. PCC 7425	6e-30	96.1905	101		88807384	57	1	Cyanobacteria	Synechococcus sp. WH 7805		35	78213700,78213663,78213401,78212930,78213016,78213105	78184068,78184106,78184660,78184581,78184574	113954888,113954771,113954941,113955391,113953033,113953780	148242974,148242941,148242438,148242466	33865033,33865071,33865877,33865808	148240350,148240315,148239916,148239578	124022236,124024607	33863696,33864459	33240883,33240443	123969183,123969085,123968496	123966746,123966213,123966861	124026108,124026485,124025602	126696977,126696876,126696299
333995..335074	+	359	81299150	-	P	Synpcc7942_0339	-	-	-	[hypothetical protein]	61.02	1	0.287621	0.435042	5	-	-		171191696	33241050	81299150		196239321	Cyanobacteria	Cyanothece sp. PCC 7425	4e-119	93.5933	336		196239321	73	1	Cyanobacteria	Cyanothece sp. PCC 7425		34	78213698	78184070	113953208	148242972	33865035	148240348	124022197	33863730	33241050	123969181	123966859	124026551	126696975
335071..335652	+	193	81299151	-	-	Synpcc7942_0340	-	COG1266R	Predicted metal-dependent membrane protease	[hypothetical protein]	58.93	0	0.316603	0.352056	3	-	-		-	-	-		196180801	Cyanobacteria	Microcoleus chthonoplastes	2e-52	97.4093	188		22298029	56	1	Cyanobacteria	Thermosynechococcus elongatus		19	-	78185223	-	148241965	-	-	-	-	-	-	-	-	-
335633..336205	+	190	81299152	-	-	Synpcc7942_0341	-	-	-	[hypothetical protein]	57.42	0	0.379353	0.34434	4	-	-		-	-	-		172039568	Cyanobacteria	Cyanothece sp. ATCC 51142	3e-17	84.7368	161		78213007	100	1	Cyanobacteria	Synechococcus sp. CC9605		21	78213007	78184591	-	148243090	33865867	148239154	124022230	33863702	-	-	-	-	-
336363..336590	+	75	81299153	-	-	Synpcc7942_0342	-	-	-	[hypothetical protein]	56.58	0	0.600563	0.579639	0	-	-		-	-	-		148239551	Cyanobacteria	Synechococcus sp. WH 7803	1e-14	78.6667	59		186900893	96	1	Cyanobacteria	Cyanothece sp. PCC 7424		19	-	-	-	148242502	-	148239551	-	-	-	-	-	-	-
336654..337055	+	133	81299154	-	P	Synpcc7942_0343	-	-	-	[photosystem II 11 kD protein]	56.47	0	0.453793	0.477985	0	-	-		171192329	33239958	81299154		209527415	Cyanobacteria	Arthrospira maxima	8e-41	96.9925	129		22300006	39	1	Cyanobacteria	Thermosynechococcus elongatus		34	78212242	78185233	113953932	148241977	33866304	148238957	124022452	33863528	33239958	123968099	123965806	124025276	126695872
337408..338451	-	347	81299155	-	-	Synpcc7942_0344	-	COG0739M	Membrane proteins related to metalloendopeptidases	[peptidase]	58.81	0	0.312416	0.400025	3	-	-		-	-	-		116073497	Cyanobacteria	Synechococcus sp. RS9916	2e-52	76.3689	265		148241756	100	3	Cyanobacteria	Synechococcus sp. RCC307		13	78212142	78185338	113954003	-	-	148240223	124022335	33863625	-	-	-	-	-
338536..339306	-	256	81299156	-	P	Synpcc7942_0345	-	COG0340H	Biotin-(acetyl-CoA carboxylase) ligase	[biotin--acetyl-CoA-carboxylase ligase]	58.5	0	0.352698	0.480198	5	-	-		171192192	33239881	81299156		186680606	Cyanobacteria	Nostoc punctiforme	1e-36	92.5781	237		16329423	76	1	Cyanobacteria	Synechocystis sp. PCC 6803		24	78212141	78185339	113954825	-	33866408	148240224	124022333	33863626	-	-	-	124025200	-
339352..340131	+	259	81299157	-	P	Synpcc7942_0346	-	COG1496S	Uncharacterized conserved protein	[hypothetical protein]	59.1	0	0.324617	0.400295	2	-	-		-	33239979	81299157		196240334	Cyanobacteria	Cyanothece sp. PCC 7425	3e-65	95.3668	247		16332174	84	1	Cyanobacteria	Synechocystis sp. PCC 6803		30	78212272	78185206	113954860	148242689	33866274	148238986	124022482	33863503	33239979	-	123965827	-	-
340288..340452	+	54	81299158	-	P	Synpcc7942_0347	-	-	-	[hypothetical protein]	56.36	0	0.755326	0.589713	0	-	-		171191743	33240273	81299158		158333366	Cyanobacteria	Acaryochloris marina	1e-06	88.8889	48		196239877	84	2	Cyanobacteria	Cyanothece sp. PCC 7425		14	-	-	-	-	-	-	-	-	-	-	123966066	-	-
340698..341768	-	356	81299159	recA	P	Synpcc7942_0348	-	COG0468L	RecA/RadA recombinase	[recombinase A]	58.36	0	0.277534	0.29672	2	-	-		171192069	33241165	81299159		75911121	Cyanobacteria	Anabaena variabilis	4e-162	96.6292	344		148243210	100	2	Cyanobacteria	Synechococcus sp. RCC307		35	78211933	78185515	113953696	148243210	33866594	148238775	124023990	33863994	33241165	123969301	123966977	124026712	126697091
341883..342443	-	186	81299160	-	P	Synpcc7942_0349	-	-	-	[hypothetical protein]	56.15	0	0.318905	0.330646	1	-	-		171191623	33240795	81299160		148242838	Cyanobacteria	Synechococcus sp. RCC307	2e-47	96.7742	180		148242838	100	1	Cyanobacteria	Synechococcus sp. RCC307		31	78212442	78185067	113955323	148242838	33866136	148240050	124023636	33862638	33240795	123969003	123966666	124026396	126696795
342793..343671	+	292	81299161	-	P	Synpcc7942_0350	-	COG1127Q	ABC-type transport system involved in resistance to organic solvents, ATPase component	[ATPase]	57.79	0	0.225142	0.277386	1	-	-		-	33239773	81299161		119511436	Cyanobacteria	Nodularia spumigena	5e-83	87.6712	256		22297871	57	1	Cyanobacteria	Thermosynechococcus elongatus		35	78211759,78212777,78212954	78183818,78184648,78184806	113953288,113955572,113953870	148241318,148242476,148242361,148241411	33864747,33865819	148238592,148239750,148238698	124024211,124023233,124022917,124023401	33864155,33862963,33863165,33862826	33239773,33240123,33240331	123967850,123968359	123965558,123966462	124025083,124026131	126695652
343699..344832	+	377	81299162	-	P	Synpcc7942_0351	-	COG1463Q	ABC-type transport system involved in resistance to organic solvents, periplasmic component	[putative ABC transport system substrate-binding protein]	56.53	0	0.241924	0.331087	3	-	-		-	33239772	81299162		119511434	Cyanobacteria	Nodularia spumigena	3e-66	98.4085	371		119493274	100	2	Cyanobacteria	Lyngbya sp. PCC 8106		24	78211760	-	113955051	148241319	33864748	148238593	124024210	33864154	-	-	-	-	-
344823..345431	-	202	81299163	-	P	Synpcc7942_0352	-	COG0229O	Conserved domain frequently associated with peptide methionine sulfoxide reductase	[methionine sulfoxide reductase B]	58.46	0	0.309878	0.37442	4	NJ	-		-	33239467	81299163		124021730	Cyanobacteria	Prochlorococcus marinus	8e-52	85.1485	172		149927442	99	1	Proteobacteria	Limnobacter sp. MED105		15	78211574	78183600	113954714	148241115	33864555	148238352	124021730	33862289	33239467	-	-	-	-
345470..346432	+	320	81299164	-	-	Synpcc7942_0353	-	COG0385R	Predicted Na+-dependent transporter	[Na+-dependent transporter-like]	57.63	0	0.272359	0.381932	3	NJ	-		-	-	-		82702759	Proteobacteria	Nitrosospira multiformis	7e-105	98.125	314		82702759	92	1	Proteobacteria	Nitrosospira multiformis		13	78213563	78184202	-	-	33865169	148240377	124023649	33862626	-	-	-	-	-
346832..348460	-	542	81299165	-	P	Synpcc7942_0354	-	COG1472G	Beta-glucosidase-related glycosidases	[Beta-glucosidase-related glycosidase-like]	54.88	0	0.277001	0.38289	11	-	-		-	33239585	-		196241613	Cyanobacteria	Cyanothece sp. PCC 7425	9e-163	96.679	524		148241379	94	1	Cyanobacteria	Synechococcus sp. RCC307		23	78213859	78183921	113955031	148241379	33866740	148240555	124024304	33864229	33239585	-	-	124024899	-
348457..348870	-	137	81299166	rbfA	P	Synpcc7942_0355	-	COG0858J	Ribosome-binding factor A	[ribosome-binding factor A]	57	0	0.413162	0.411292	0	-	-		171191772	33239584	81299166		196241612	Cyanobacteria	Cyanothece sp. PCC 7425	2e-45	86.8613	119		158336219	34	2	Cyanobacteria	Acaryochloris marina		35	78213858	78183922	113953283	148241380	33866739	148240554	124024303	33864228	33239584	123967667	123965361	124024898	126695467
348922..349146	-	74	81299167	-	P	Synpcc7942_0356	-	-	-	[hypothetical protein]	56	0	0.490953	0.480465	0	-	-		171191771	33239583	81299167		166363716	Cyanobacteria	Microcystis aeruginosa	1e-13	87.8378	65		196241611	89	1	Cyanobacteria	Cyanothece sp. PCC 7425		27	78213857	78183923	113954129	148241381	33866738	148240553	124024302	33864227	33239583	-	-	124024897	-
349875..351278	-	467	81299168	-	P	Synpcc7942_0357	-	COG3307M	Lipid A core - O-antigen ligase and related enzymes	[inorganic carbon transporter]	59.4	0	0.200697	0.327285	5	-	-		171192001	-	-		196182998	Cyanobacteria	Microcoleus chthonoplastes	7e-148	98.7152	461		196237899	61	1	Cyanobacteria	Cyanothece sp. PCC 7425		25	78211831	78185632	113954634	148243316,148243610	33864820	148238666	124024129	33864088	-	-	-	-	-
351309..351950	-	213	81299169	trmB	P	Synpcc7942_0358	-	COG0220R	Predicted S-adenosylmethionine-dependent methyltransferase	[tRNA (guanine-N(7))-methyltransferase]	57.48	0	0.331704	0.407731	3	-	-		171192002	33239722	81299169		119492442	Cyanobacteria	Lyngbya sp. PCC 8106	4e-69	98.5915	210		161344768	50	1	Cyanobacteria	Synechocystis sp. PCC 6803		34	78211832	78185631	113955278	148243315	33864821	148238667	124024128	33864087	33239722	123967799	123965508	124025032	126695601
352026..353207	+	393	81299170	-	-	Synpcc7942_0359	-	COG1409R	Predicted phosphohydrolases	[hypothetical protein]	57.02	0	0.225618	0.373983	6	-	-		-	-	-		209527369	Cyanobacteria	Arthrospira maxima	2e-103	90.5852	356		196191170	63	1	Cyanobacteria	Synechococcus sp. PCC 7335		12	-	-	-	-	-	-	-	-	-	-	-	-	-
353103..354299	-	398	81299171	-	-	Synpcc7942_0360	-	COG4398S	Uncharacterized protein conserved in bacteria	[hypothetical protein]	59.06	0	0.286714	0.429971	3	-	-		-	-	-		177667125	Cyanobacteria	Cyanothece sp. PCC 8801	4e-113	99.4975	396		158336704	84	1	Cyanobacteria	Acaryochloris marina		24	78211833	78185630	113955229	148243314	33864822	148238668	124024127	33864086	-	-	-	-	-
354532..354759	+	75	81299172	-	-	Synpcc7942_0361	-	-	-	[hypothetical protein]	55.26	0	0.507997	0.421464	0	-	-		-	-	-		22299363	Cyanobacteria	Thermosynechococcus elongatus	2e-20	100	75		159029317	45	1	Cyanobacteria	Microcystis aeruginosa		17	-	-	-	-	-	-	-	-	-	-	-	-	-
354884..355483	+	199	81299173	-	P	Synpcc7942_0362	-	-	-	[hypothetical protein]	56.83	0	0.358555	0.39174	2	-	-		171192003	33239721	81299173		119484400	Cyanobacteria	Lyngbya sp. PCC 8106	7e-53	96.4824	192		17230341	57	6	Cyanobacteria	Nostoc sp. PCC 7120		34	78211834	78185629	113953448	148243313	33864823	148238669	124024125	33864085	33239721	123967798	123965507	124025031	126695600
355509..355793	+	94	81299174	-	-	Synpcc7942_0363	-	-	-	[hypothetical protein]	58.95	0	0.48999	0.599154	0	-	-		-	-	-		177667128	Cyanobacteria	Cyanothece sp. PCC 8801	4e-16	90.4255	85		177667128	50	1	Cyanobacteria	Cyanothece sp. PCC 8801		20	78211835	78185628	113954818	148243312	33864824	-	-	-	-	-	-	-	-
355865..356416	+	183	81299175	-	-	Synpcc7942_0364	-	-	-	[hypothetical protein]	55.07	0	0.347964	0.356974	2	-	-		-	-	-		196258431	Cyanobacteria	Cyanothece sp. PCC 7822	6e-45	88.5246	162		196190972	46	1	Cyanobacteria	Synechococcus sp. PCC 7335		23	78213796	78183979	113955416	148243140,148243159	33864851	148240491	-	-	-	-	-	-	-
356676..357305	+	209	81299176	-	-	Synpcc7942_0365	-	COG0784T	FOG: CheY-like receiver	[response regulator receiver domain-containing protein]	51.9	0	0.402532	0.436028	0	-	-		-	-	-		196240847	Cyanobacteria	Cyanothece sp. PCC 7425	3e-29	90.9091	190		209522999	21	1	Cyanobacteria	Arthrospira maxima		7	-	-	-	-	-	-	-	-	-	-	-	-	-
357549..359732	+	727	81299177	-	P	Synpcc7942_0366	-	COG0659P,COG0664T	Sulfate permease and related transporters (MFS superfamily), cAMP-binding proteins - catabolite gene activator and regulatory subunit of cAMP-dependent protein kinases	[putative sulfate transporter]	53.85	0	0.202797	0.348934	7	Bl	-		-	-	81299177		162457438	Proteobacteria	Sorangium cellulosum	8e-78	97.249	707		162457438	90	2	Proteobacteria	Sorangium cellulosum		8	-	-	-	-	-	-	-	-	-	-	-	-	-
359767..360690	-	307	81299178	-	-	Synpcc7942_0367	-	COG0385R	Predicted Na+-dependent transporter	[Na+-dependent transporter-like]	56.06	0	0.23787	0.38469	2	-	-		-	-	-		16330596	Cyanobacteria	Synechocystis sp. PCC 6803	9e-89	91.8567	282		119509473	47	2	Cyanobacteria	Nodularia spumigena		14	78213563	78184202	113954945	-	33865169	148238701,148240377	124023649	33862626	-	-	-	-	-
360711..362063	+	450	81299179	xseA	P	Synpcc7942_0368	-	COG1570L	Exonuclease VII, large subunit	[exodeoxyribonuclease VII large subunit]	58.68	0	0.230332	0.330029	7	-	-		-	33239563	-		196182295	Cyanobacteria	Microcoleus chthonoplastes	5e-104	87.7778	395		196191139	99	3	Cyanobacteria	Synechococcus sp. PCC 7335		22	78213832	78183946	113953310	148241467	33866713	148240529	124021951	33863908	33239563	-	-	124024875	-
362147..363601	+	484	81299180	-	-	Synpcc7942_0369	-	COG1231E	Monoamine oxidase	[putative flavin-containing monoamine oxidase]	58.14	0	0.15657	0.241544	5	Bl	-		-	-	-		54025047	Actinobacteria	Nocardia farcinica	2e-87	91.7355	444		120406520	46	1	Actinobacteria	Mycobacterium vanbaalenii		7	78213423,78212290	-	-	-	-	-	-	-	-	-	-	-	-
363763..365067	+	434	81299181	-	P	Synpcc7942_0370	-	COG2873E	O-acetylhomoserine sulfhydrylase	[O-acetylhomoserine/O-acetylserine sulfhydrylase]	56.32	0	0.250063	0.359872	3	Bl	-		-	33240250	-		39996285	Proteobacteria	Geobacter sulfurreducens	1e-172	98.3871	427		91772811	100	2	Euryarchaeota	Methanococcoides burtonii		23	78213320,78213511,78213512	78184431,78184243	113954658,113953779,113954652	148241894	33865385,33865209	148239743,148238923,148238922	124023024,124023811,124023812	33863147,33862499,33862498	33240250,33239857	123968233,123967996	123965943,123965705	124025414,124025173	126696007,126695766
365116..366015	+	299	81299182	-	P	Synpcc7942_0371	-	COG1897E	Homoserine trans-succinylase	[homoserine O-succinyltransferase]	53.22	0	0.333474	0.437607	3	NJ	-		-	33240251	-		154499237	Bacteroidetes	Bacteroides capillosus	8e-92	98.6622	295		212702243	70	1	Proteobacteria	Desulfovibrio piger		19	78213321	78184430	113952771	148241895	33865384	148239744	124023023	33863148	33240251	123968234	123965944	124025415	126696008
366053..366853	+	266	81299183	-	-	Synpcc7942_0372	-	COG1708R	Predicted nucleotidyltransferases	[hypothetical protein]	49.31	-1	0.423901	0.521207	2	-	-		-	-	-		119484519	Cyanobacteria	Lyngbya sp. PCC 8106	2e-42	96.9925	258		211957284	46	1	Proteobacteria	Pseudovibrio sp. JE062		1	-	-	-	-	-	-	-	-	-	-	-	-	-
366738..368024	-	428	81299184	-	-	Synpcc7942_0373	-	COG2850S	Uncharacterized conserved protein	[hypothetical protein]	48.87	-1	0.288104	0.429036	3	-	-		-	-	-		209526744	Cyanobacteria	Arthrospira maxima	5e-74	89.486	383		113476595	100	1	Cyanobacteria	Trichodesmium erythraeum		1	-	-	-	-	-	-	-	-	-	-	-	-	-
368290..368574	-	94	81299185	-	O	Synpcc7942_0374	-	-	-	[hypothetical protein]	47.02	-2	0.545486	0.615442	0	-	-		-	-	-		-	-	-	-	-	-		-	-	-	-	-		0	-	-	-	-	-	-	-	-	-	-	-	-	-
368929..370344	-	471	81299186	-	P	Synpcc7942_0375	-	COG0612R	Predicted Zn-dependent peptidases	[processing protease]	58.33	0	0.219986	0.361217	6	-	-		-	-	81299186		196183086	Cyanobacteria	Microcoleus chthonoplastes	3e-104	95.7537	451		209526289	29	3	Cyanobacteria	Arthrospira maxima		26	78212745,78212746	78184828	113952742	148242385	33865616	-	-	33862865	-	123968342	123966071	-	-
370341..371867	-	508	81299187	-	P	Synpcc7942_0376	-	COG0612R	Predicted Zn-dependent peptidases	[putative zinc protease protein]	59.33	0	0.219305	0.380467	6	-	-		-	-	81299187		119492808	Cyanobacteria	Lyngbya sp. PCC 8106	1e-131	97.2441	494		196241281	91	1	Cyanobacteria	Cyanothece sp. PCC 7425		34	78212746	78184827	113955310	148242384	33865617	148239672	124023359	33862864	33240268	123968342	123966071	124025489	126696144
371868..372206	-	112	81299188	-	-	Synpcc7942_0377	-	-	-	[hypothetical protein]	59	0	0.422799	0.512395	1	-	-		-	-	-		113476614	Cyanobacteria	Trichodesmium erythraeum	2e-12	71.4286	80		119493783	89	2	Cyanobacteria	Lyngbya sp. PCC 8106		3	-	-	-	-	-	-	-	-	-	-	-	-	-
372532..373326	+	264	81299189	-	P	Synpcc7942_0378	-	COG0767Q	ABC-type transport system involved in resistance to organic solvents, permease component	[hypothetical protein]	58.62	0	0.278378	0.320545	0	-	-		-	33240854	81299189		186684391	Cyanobacteria	Nostoc punctiforme	9e-89	98.1061	259		119493784	52	1	Cyanobacteria	Lyngbya sp. PCC 8106		35	78213612	78184152	113954700	148241576	33865118	148240268	124022277	33863666	33240854	123969056	123966718	124026456	126696848
373380..373763	+	127	81299190	-	P	Synpcc7942_0379	-	-	-	[hypothetical protein]	55.47	0	0.408736	0.4667	2	-	-		171191551	33240855	81299190		119510443	Cyanobacteria	Nodularia spumigena	1e-37	88.189	112		170077633	65	2	Cyanobacteria	Synechococcus sp. PCC 7002		35	78213613	78184151	113955325	148241575	33865117	148240269	124023500	33862751	33240855	123969057	123966719	124026457	126696849
373785..374828	+	347	81299191	-	P	Synpcc7942_0380	-	-	-	[hypothetical protein]	56.99	0	0.260378	0.386564	2	-	-		171191550	33240856	81299191		170077632	Cyanobacteria	Synechococcus sp. PCC 7002	1e-94	99.4236	345		170077632	92	1	Cyanobacteria	Synechococcus sp. PCC 7002		32	78213614	78184150	113954718	148241572	33865114	148240270	124022274	33863667	33240856	123969058	123966720	124026458	126696850
375032..375346	-	104	81299192	-	-	Synpcc7942_0381	-	-	-	[hypothetical protein]	62.22	1	0.55062	0.621155	4	-	-		-	-	-		87124053	Cyanobacteria	Synechococcus sp. RS9917	1e-11	90.3846	94		87124053	99	1	Cyanobacteria	Synechococcus sp. RS9917		9	78213941	78185681	113953048	-	-	148239114	124024413	-	-	-	-	-	-
375456..375722	-	88	81299193	-	X+op	Synpcc7942_0382	-	COG2314S	Predicted membrane protein	[hypothetical protein]	46.07	-2	0.468327	0.548171	0	-	-		-	-	-		196242357	Cyanobacteria	Cyanothece sp. PCC 7425	9e-27	94.3182	83		89890021	31	2	Bacteroidetes	Flavobacteria bacterium BBFL7		10	-	-	113953847	-	-	-	124024419	33864321	-	-	-	-	-
375762..376448	-	228	81299194	-	X	Synpcc7942_0383	-	-	-	[hypothetical protein]	46.87	-2	0.394817	0.543477	1	NJ	-		-	-	-		196242360	Cyanobacteria	Cyanothece sp. PCC 7425	8e-45	95.1754	217		83643739	64	1	Proteobacteria	Hahella chejuensis		6	-	-	113952820	148242948	-	-	-	-	-	-	-	-	-
376527..377237	-	236	81299195	-	-	Synpcc7942_0384	-	-	-	[hypothetical protein]	54.15	0	0.325909	0.381847	6	-	-		-	-	-		196242360	Cyanobacteria	Cyanothece sp. PCC 7425	1e-12	90.2542	213		186459082	35	1	Verrucomicrobia	bacterium Ellin514		4	-	-	-	148242948	-	-	-	-	-	-	-	-	-
377321..378694	-	457	81299196	-	P	Synpcc7942_0385	-	COG0644C	Dehydrogenases (flavoproteins)	[geranylgeranyl reductase]	56.84	0	0.308417	0.254548	2	-	PX		171191749	33240282	81299196		196176148	Cyanobacteria	Microcoleus chthonoplastes	0	92.3414	422		186683857	60	1	Cyanobacteria	Nostoc punctiforme		35	78212771,78212259	78184812	113953174	148242366,148241960	33865631,33866288	148239653,148238973	124023375,124022469,124023573	33862850,33863514,33862686	33240282,33239971	123968355	123966058,123965819	124025503	126696158
378981..380390	+	469	81299197	-	P	Synpcc7942_0386	-	COG0391S	Uncharacterized conserved protein	[hypothetical protein]	58.01	0	0.219651	0.280369	3	-	-		171191971	33239774	81299197		17229790	Cyanobacteria	Nostoc sp. PCC 7120	1e-168	94.8827	445		196238948	46	2	Cyanobacteria	Cyanothece sp. PCC 7425		35	78211758	78183817	113952872	148241315	33864746	148238591	124024212	33864156	33239774	123967851	123965559	124025084	126695653
380395..380901	+	168	81299198	-	P	Synpcc7942_0387	-	COG0802R	Predicted ATPase or kinase	[hypothetical protein]	57.99	0	0.406607	0.456286	0	-	-		171191929	33241236	81299198		186900990	Cyanobacteria	Cyanothece sp. PCC 7424	4e-39	83.9286	141		170078885	52	1	Cyanobacteria	Synechococcus sp. PCC 7002		23	78211653	78183729	-	148241204	33864654	148238504	124021887	33862410	-	-	-	-	-
380870..381991	-	373	81299199	-	-	Synpcc7942_0388	-	COG0438M	Glycosyltransferase	[glycosyltransferase]	55.79	0	0.2746	0.41012	4	-	-		-	-	-		186684647	Cyanobacteria	Nostoc punctiforme	6e-96	93.5657	349		186684647	78	3	Cyanobacteria	Nostoc punctiforme		19	-	-	-	148241486	-	148238474	-	-	-	-	-	124024825	-
382081..382332	+	83	81299200	-	O	Synpcc7942_0389	-	-	-	[hypothetical protein]	57.54	0	0.504692	0.513407	1	-	-		-	-	-		-	-	-	-	-	-		-	-	-	-	-		0	-	-	-	-	-	-	-	-	-	-	-	-	-
382303..383454	-	383	81299201	-	-	Synpcc7942_0390	-	COG2059P	Chromate transport protein ChrA	[chromate transporter]	58.51	0	0.201452	0.308282	2	-	-		-	-	-		158338206	Cyanobacteria	Acaryochloris marina	5e-112	98.1723	376		33865857	58	1	Cyanobacteria	Synechococcus sp. WH 8102		25	78212634	-	-	148242233	33865857	148239523	124022831	-	-	-	-	124025862	126696576
383545..385125	-	526	81299202	-	-	Synpcc7942_0391	-	COG4188R	Predicted dienelactone hydrolase	[hypothetical protein]	59.2	0	0.241942	0.354272	2	-	-		-	-	-		119484286	Cyanobacteria	Lyngbya sp. PCC 8106	3e-76	96.1977	506		196190117	99	1	Cyanobacteria	Synechococcus sp. PCC 7335		32	78214191,78213478	78184277,78185883	113953481,113952884	148241818	33865241,33867051	148239946,148240864	124022593	33863418	-	123968685	123966371	124026246	126696491
385350..386528	-	392	81299203	-	-	Synpcc7942_0392	-	COG2821M	Membrane-bound lytic murein transglycosylase	[membrane-bound lytic transglycosylase A]	61.41	1	0.302674	0.41706	5	-	-		-	-	-		22298512	Cyanobacteria	Thermosynechococcus elongatus	8e-99	90.8163	356		22298512	48	1	Cyanobacteria	Thermosynechococcus elongatus		14	-	-	-	-	-	-	-	-	-	-	-	-	-
386677..387357	+	226	81299204	-	-	Synpcc7942_0393	-	-	-	[hypothetical protein]	58.88	0	0.297493	0.404726	2	-	-		-	-	-		196240891	Cyanobacteria	Cyanothece sp. PCC 7425	1e-27	95.1327	215		209524581	37	1	Cyanobacteria	Arthrospira maxima		17	78213149	-	-	-	-	-	-	-	-	-	-	-	-
387354..388220	-	288	81299205	-	P	Synpcc7942_0394	-	COG0575I	CDP-diglyceride synthetase	[phosphatidate cytidylyltransferase]	57.9	0	0.267524	0.283031	3	-	-		171192242	33240561	81299205		158334334	Cyanobacteria	Acaryochloris marina	3e-109	99.6528	287		186685863	73	2	Cyanobacteria	Nostoc punctiforme		35	78213148	78184958	113952733	148241883	33865476	148239875	124022694	33863336	33240561	123968724	123966408	124026202	126696530
388494..389618	+	374	81299206	-	P	Synpcc7942_0395	-	COG1609K	Transcriptional regulators	[hypothetical protein]	56.89	0	0.278011	0.421953	4	-	-		171191554	33240760	81299206		75911248	Cyanobacteria	Anabaena variabilis	3e-41	98.3957	368		170078896	51	1	Cyanobacteria	Synechococcus sp. PCC 7002		13	-	-	-	-	-	-	-	-	-	-	-	-	-
389953..391494	+	513	81299207	purH	P	Synpcc7942_0396	-	COG0138F	AICAR transformylase/IMP cyclohydrolase PurH (only IMP cyclohydrolase domain in Aful)	[bifunctional phosphoribosylaminoimidazolecarboxamide formyltransferase/IMP cyclohydrolase]	57.07	0	0.210582	0.366271	5	-	-		171191983	33239750	81299207		119510982	Cyanobacteria	Nodularia spumigena	0	100	513		196189910	64	1	Cyanobacteria	Synechococcus sp. PCC 7335		35	78211795	78183854	113954282	148243415	33864785	148238629	124024174	33864124	33239750	123967825	123965534	124025057	126695627
391532..392923	+	463	81299208	-	P	Synpcc7942_0397	-	-	-	[putative neutral invertase]	57.9	0	0.2328	0.336125	3	-	-		-	33239821	-		197626583	Cyanobacteria	Cyanobium sp. PCC 7001	9e-119	94.3844	437		197626583	47	1	Cyanobacteria	Cyanobium sp. PCC 7001		25	78212037	78185413	113955192	148241546	33866497	148238872	124023876	33863914	33239821	123967888	123965594	124025132	126695691
392990..393448	+	152	81299209	-	P	Synpcc7942_0398	-	-	-	[hypothetical protein]	52.72	0	0.301709	0.361877	0	-	-		171191984	-	-		196239454	Cyanobacteria	Cyanothece sp. PCC 7425	1e-55	95.3947	145		209525970	78	2	Cyanobacteria	Arthrospira maxima		22	78211796	78183855	113955210	148243416	33864786	148238630	-	-	-	-	-	-	-
393793..394545	-	250	81299210	-	P	Synpcc7942_0399	-	COG2220R	Predicted Zn-dependent hydrolases of the beta-lactamase fold	[hypothetical protein]	56.71	0	0.235449	0.300925	1	-	-		-	33239662	81299210		196181476	Cyanobacteria	Microcoleus chthonoplastes	3e-70	100	250		16329841	90	1	Cyanobacteria	Synechocystis sp. PCC 6803		33	78213956	78185696	113955475	148243342	33866846	148240666	124024432	33864333	33239662	123967740	123965449	-	126695543
394579..395181	-	200	81299211	-	P	Synpcc7942_0400	-	COG0512EH	Anthranilate/para-aminobenzoate synthases component II	[anthranilate synthase, component II]	54.23	0	0.353854	0.440871	2	-	-		171191823	33239661	81299211		158334600	Cyanobacteria	Acaryochloris marina	4e-83	98.5	197		196192086	48	1	Cyanobacteria	Synechococcus sp. PCC 7335		35	78213954,78212683	78185695	113955462,113955367	148243343,148241148	33866845	148240665	124024430	33864332	33239661	123967739,123967573	123965448	124024973,124025635	126695542,126695374
395246..395731	-	161	81299212	-	P	Synpcc7942_0401	-	COG0818M	Diacylglycerol kinase	[diacylglycerol kinase]	59.26	0	0.347671	0.412981	2	-	-		171191822	33239660	81299212		119493100	Cyanobacteria	Lyngbya sp. PCC 8106	2e-39	93.7888	151		119493100	96	3	Cyanobacteria	Lyngbya sp. PCC 8106		34	78213953	78185694	113955269	148243344	33866844	148240664	124024429	33864331	33239660	123967738	123965447	124024972	126695541
396872..397396	-	174	81299213	-	P	Synpcc7942_0402	-	COG0319R	Predicted metal-dependent hydrolase	[putative metalloprotease]	56	0	0.392046	0.533969	1	-	-		171191821	33239659	81299213		186681803	Cyanobacteria	Nostoc punctiforme	1e-38	85.0575	148		37520812	31	1	Cyanobacteria	Gloeobacter violaceus		24	78213952	-	-	148243345	33866843	148240663	124024428	33864330	-	-	-	124024971	-
397398..397577	-	59	81299214	-	P	Synpcc7942_0403	-	-	-	[hypothetical protein]	55.56	0	0.545126	0.600493	0	-	-		171191820	33239658	81299214		209527917	Cyanobacteria	Arthrospira maxima	1e-14	96.6102	57		209527917	71	1	Cyanobacteria	Arthrospira maxima		28	78213951	78185692	113953415	148243346	33866842	148240662	124024427	33864329	33239658	-	-	124024970	-
397595..398509	-	304	81299215	prfB	P	Synpcc7942_0404	-	COG1186J	Protein chain release factor B	[peptide chain release factor 2]	56.07	0	0.363681	0.411461	2	-	-		171191819	33239657	81299215		119486315	Cyanobacteria	Lyngbya sp. PCC 8106	6e-133	97.6974	297		7388055	87	3	Cyanobacteria	Synechocystis sp. PCC 6803		35	78213950,78211899	78185691,78185551	113953765,113954440	148243347,148243244	33866841,33866628	148240661,148238741	124024426,124024025	33864328,33864028	33239657,33241132	123967735,123969269	123965444,123966944	124024969,124026680	126695538,126697059
398870..399868	+	332	81299216	-	P	Synpcc7942_0405	-	COG1466L	DNA polymerase III, delta subunit	[DNA polymerase III subunit delta]	56.96	0	0.269835	0.367608	6	-	-		171191922	33241256	81299216		209526834	Cyanobacteria	Arthrospira maxima	2e-101	97.2892	323		196192552	66	1	Cyanobacteria	Synechococcus sp. PCC 7335		35	78211627	78183656	113953684	148241175	33864609	148238418	124021798	33862347	33241256	123969388	123967070	124026820	126697175
399953..400354	+	133	81299217	-	-	Synpcc7942_0406	-	-	-	[hypothetical protein]	54.98	0	0.429714	0.561826	0	-	-		-	-	-		196176705	Cyanobacteria	Microcoleus chthonoplastes	2e-08	76.6917	102		196176746	61	2	Cyanobacteria	Microcoleus chthonoplastes		10	-	-	-	-	-	-	-	-	-	-	-	-	-
400429..400671	-	80	81299218	-	P	Synpcc7942_0407	-	-	-	[photosystem I reaction center subunit X]	57.61	0	0.578357	0.559467	1	-	-		-	-	81299218		119490650	Cyanobacteria	Lyngbya sp. PCC 8106	5e-24	97.5	78		113477365	29	1	Cyanobacteria	Trichodesmium erythraeum		32	78212958	78184644	113953269,113954502	148242487	33865824	148239560	124023237	33862959	33240379	123968488	123966222	124025680	126696291
400768..401421	+	217	81299219	-	P	Synpcc7942_0408	-	COG0135E	Phosphoribosylanthranilate isomerase	[N-(5'-phosphoribosyl)anthranilate isomerase]	55.35	0	0.298494	0.37375	4	-	-		-	33239989	81299219		119490649	Cyanobacteria	Lyngbya sp. PCC 8106	1e-61	97.6959	212		196192032	91	1	Cyanobacteria	Synechococcus sp. PCC 7335		35	78212281	78185197	113955544	148242679	33866265	148238996	124022495	33863494	33239989	123968128	123965836	124025303	126695901
401464..401748	-	94	81299220	-	X+op	Synpcc7942_0409	-	-	-	[hypothetical protein]	42.81	-2	0.687993	0.787014	0	-	-		-	-	-		172036889	Cyanobacteria	Cyanothece sp. ATCC 51142	5e-05	69.1489	65		-	-	-	-	-		0	-	-	-	-	-	-	-	-	-	-	-	-	-
401750..402022	-	90	81299221	-	X	Synpcc7942_0410	-	-	-	[hypothetical protein]	37	-2	0.552976	0.628023	0	NJ	-		-	-	-		194336971	Chlorobi	Pelodictyon phaeoclathratiforme	2e-24	98.8889	89		194336971	57	1	Chlorobi	Pelodictyon phaeoclathratiforme		2	-	-	-	-	-	-	-	-	-	-	-	-	-
402191..402991	-	266	81299222	trpA	P	Synpcc7942_0411	-	COG0159E	Tryptophan synthase alpha chain	[tryptophan synthase subunit alpha]	58.18	0	0.275756	0.337181	2	-	-		-	33240025	81299222		119509699	Cyanobacteria	Nodularia spumigena	7e-94	97.3684	259		16329464	50	1	Cyanobacteria	Synechocystis sp. PCC 6803		35	78212524	78184471	113954430	148242699	33866053	148239068	124023516	33862738	33240025	161353817	123965872	124025338	126695936
403022..403351	-	109	81299223	-	P	Synpcc7942_0412	-	-	-	[hypothetical protein]	57.88	0	0.392614	0.390144	1	-	-		171191508	33240024	81299223		196254546	Cyanobacteria	Cyanothece sp. PCC 7822	9e-29	92.6606	101		170077186	72	1	Cyanobacteria	Synechococcus sp. PCC 7002		34	78212523	78184470	113954638	148242700	33866054	148239067	124023515	33862739	33240024	123968162	123965871	124025337	126695935
403352..403768	-	138	81299224	-	P	Synpcc7942_0413	-	-	-	[hypothetical protein]	53.48	0	0.387701	0.357606	1	-	-		-	-	81299224		196239668	Cyanobacteria	Cyanothece sp. PCC 7425	4e-23	51.4493	71		196239668	41	2	Cyanobacteria	Cyanothece sp. PCC 7425		0	-	-	-	-	-	-	-	-	-	-	-	-	-
404016..405188	+	390	81299225	-	-	Synpcc7942_0414	-	COG1900S	Uncharacterized conserved protein	[hypothetical protein]	57.12	0	0.259088	0.317931	3	-	-		-	-	-		119493566	Cyanobacteria	Lyngbya sp. PCC 8106	2e-162	97.4359	380		16329571	51	3	Cyanobacteria	Synechocystis sp. PCC 6803		18	-	-	-	148241840	-	-	-	-	-	-	-	-	-
405168..406145	-	325	81299226	-	-	Synpcc7942_0415	-	COG1357S	Uncharacterized low-complexity proteins	[hypothetical protein]	58.28	0	0.260909	0.446043	2	-	-		-	-	-		126661305	Cyanobacteria	Cyanothece sp. CCY 0110	6e-32	92	299		16331545	98	1	Cyanobacteria	Synechocystis sp. PCC 6803		2	-	-	-	-	-	-	-	-	-	-	-	-	-
406389..406772	+	127	81299227	-	-	Synpcc7942_0416	-	-	-	[hypothetical protein]	53.91	0	0.476686	0.55128	1	-	-		-	-	-		209525385	Cyanobacteria	Arthrospira maxima	4e-31	88.9764	113		158339125	53	1	Cyanobacteria	Acaryochloris marina		14	-	-	-	-	-	-	-	-	-	-	-	-	-
406851..408359	+	502	81299228	-	P	Synpcc7942_0417	-	COG0464O	ATPases of the AAA+ class	[ATPase]	55.6	0	0.237086	0.296229	3	-	-		-	-	-		196181590	Cyanobacteria	Microcoleus chthonoplastes	0	100	502		113474831	32	1	Cyanobacteria	Trichodesmium erythraeum		35	78212125	78185355	113954608	148241734	33866424	148240239	124022317	33863640	33240752	123968913	123966592	124026367	126696726
408494..408844	+	116	81299229	-	P	Synpcc7942_0418	-	-	-	[hypothetical protein]	53.56	0	0.422507	0.479146	0	-	-		-	-	-		22299420	Cyanobacteria	Thermosynechococcus elongatus	2e-51	99.1379	115		119494611	36	1	Cyanobacteria	Lyngbya sp. PCC 8106		35	78213574,78212917	78184191,78184674	113954764,113954002	148242450,148243048	33865157,33865794	148240390	124022156	33863766	33241081	123969212	123966891	124026582	126697006
408941..409903	-	320	81299230	-	P	Synpcc7942_0419	-	COG0502H	Biotin synthase and related enzymes	[biotin synthase]	59.81	0	0.320905	0.342545	4	NJ	-		-	33240552	81299230		72382494	Cyanobacteria	Prochlorococcus marinus	4e-126	97.1875	311		163703562	100	1	Proteobacteria	Methylobacterium nodulans		34	78213157	78184967	113954396	148241892	33865467	148239866	124022703	33863327	33240552	123968732	123966417	124026193	126696538
409951..411516	-	521	81299231	-	-	Synpcc7942_0420	-	-	-	[hypothetical protein]	56.39	0	0.205659	0.330503	4	-	-		-	-	-		119513071	Cyanobacteria	Nodularia spumigena	0	95.3935	497		113474095	96	2	Cyanobacteria	Trichodesmium erythraeum		15	-	-	-	148242218	-	148240668	-	-	-	-	-	-	-
411548..411946	-	132	81299232	-	-	Synpcc7942_0421	-	-	-	[hypothetical protein]	56.39	0	0.384044	0.454714	0	-	-		-	-	-		158337173	Cyanobacteria	Acaryochloris marina	4e-38	96.9697	128		37522626	80	3	Cyanobacteria	Gloeobacter violaceus		11	-	-	-	-	-	-	124022762	33863296	-	-	-	-	-
412147..413289	+	380	81299233	-	-	Synpcc7942_0422	-	-	-	[hypothetical protein]	54.68	0	0.293662	0.448739	2	-	-		-	-	-		186899980	Cyanobacteria	Cyanothece sp. PCC 7424	3e-16	35.2632	134		172035744	100	2	Cyanobacteria	Cyanothece sp. ATCC 51142		1	-	-	-	-	-	-	-	-	-	-	-	-	-
413396..413614	-	72	81299234	-	-	Synpcc7942_0423	-	-	-	[hypothetical protein]	54.79	0	0.510629	0.551114	0	-	-		-	-	-		119493079	Cyanobacteria	Lyngbya sp. PCC 8106	1e-21	91.6667	66		22298875	39	1	Cyanobacteria	Thermosynechococcus elongatus		14	-	-	-	-	-	-	-	-	-	-	-	-	-
413873..414955	+	360	81299235	-	P	Synpcc7942_0424	-	-	-	[photosystem q(b) protein]	55.22	0	0.542082	0.366164	0	-	PX		-	33239704	81299235		186685509	Cyanobacteria	Nostoc punctiforme	0	100	360		196179942	88	2	Cyanobacteria	Microcoleus chthonoplastes		35	78212576,78212069,78211859,78213883,78213509	78184518,78185603,78185383,78185380,78184245,78183898	113955516,113954773,113954422,113954432,113955306,113953456	148242540,148243282,148243108,148242539,148242794,148241358	33866004,33866683,33865517,33866451,33866762,33865211	148240420,148239126,148238702,148239120,148240575,148239983	124023568,124022119,124022552	33863799,33862692,33863449	33239704,33240704	123968785,123967781,123968867	123965490,123965488,123966557	124026278,124026032,124025016,124026313	126695583,126696687
415064..415441	-	125	81299236	-	P	Synpcc7942_0425	-	-	-	[hypothetical protein]	48.15	-1	0.336984	0.397555	0	-	-		171192305	33240506	81299236		197625429	Cyanobacteria	Cyanobium sp. PCC 7001	7e-34	81.6	102		148242237	90	1	Cyanobacteria	Synechococcus sp. RCC307		28	78212653	78184909	113954434	148242237	33865529	148239355	124023578	33862681	33240506	-	-	124025372	-
415535..416086	-	183	81299237	-	P	Synpcc7942_0426	-	COG1386K	Predicted transcriptional regulator containing the HTH domain	[condensin subunit ScpB]	56.52	0	0.443093	0.464632	4	-	-		-	33240376	81299237		196237796	Cyanobacteria	Cyanothece sp. PCC 7425	2e-52	82.5137	151		196237796	37	1	Cyanobacteria	Cyanothece sp. PCC 7425		30	78212962	78184640	113954788	148242491	33865828	148239557	124023241	33862955	33240376	-	123966225	124025677	-
416103..416951	-	282	81299238	-	P	Synpcc7942_0427	-	COG1131V	ABC-type multidrug transport system, ATPase component	[ATPase]	58.07	0	0.314056	0.365416	7	-	-		-	-	-		196191681	Cyanobacteria	Synechococcus sp. PCC 7335	1e-109	100	282		86606943	100	2	Cyanobacteria	Synechococcus sp. JA-3-3Ab		35	78212161,78214061,78212954,78212777,78212750	78185317,78185778,78184648	113954029,113952788,113954736	148241774,148242361,148242476	33866390,33866925,33865819	148240204,148240775,148239567,148239750	124022356,124023381,124023233	33863605,33862963,33862845	33239897	123968041	123965746	124025214	126695811
416982..418610	-	542	81299239	-	P	Synpcc7942_0428	-	COG0119E	Isopropylmalate/homocitrate/citramalate synthases	[alpha-isopropylmalate/homocitrate synthase family transferase]	58.2	0	0.243038	0.314304	4	-	-		-	-	-		196258810	Cyanobacteria	Cyanothece sp. PCC 7822	0	96.31	522		16330955	60	3	Cyanobacteria	Synechocystis sp. PCC 6803		35	78213456	78184304	113954293	148241845	33865264	148239922	124022627	33863392	33240584	123968704	123966389	124026226	126696510
418681..419220	-	179	81299240	-	-	Synpcc7942_0429	-	-	-	[hypothetical protein]	62.04	1	0.447616	0.42095	1	-	-		-	-	-		72537511	Cyanobacteria	Lyngbya majuscula	2e-16	65.9218	118		113474210	49	1	Cyanobacteria	Trichodesmium erythraeum		7	-	-	-	-	-	-	-	-	-	-	-	-	-
419382..421292	+	636	81299241	-	P	Synpcc7942_0430	-	COG1154HI	Deoxyxylulose-5-phosphate synthase	[1-deoxy-D-xylulose-5-phosphate synthase]	57.25	0	0.232113	0.254896	1	-	-		171191661	33240378	81299241		161485769	Cyanobacteria	Thermosynechococcus elongatus	0	100	636		196239809	88	2	Cyanobacteria	Cyanothece sp. PCC 7425		35	78212960	78184642	113954753	148242489	33865826	148239559	124023239	33862957	33240378	123968487	123966223	124025679	126696290
421289..422557	+	422	81299242	-	-	Synpcc7942_0431	-	COG0644C	Dehydrogenases (flavoproteins)	[hypothetical protein]	58.08	0	0.240299	0.36473	5	-	-		-	-	-		196177570	Cyanobacteria	Microcoleus chthonoplastes	5e-94	90.9953	384		159903394	100	2	Cyanobacteria	Prochlorococcus marinus		21	78212959,78212771	78184643,78185217	113954593	148242488	33865825,33866288	-	124023238,124023375	33862958,33862850	-	123968111,123968355	-	-	-
422547..423245	+	232	81299243	-	P	Synpcc7942_0432	-	COG2173M	D-alanyl-D-alanine dipeptidase	[D-alanyl-D-alanine dipeptidase-like]	56.37	0	0.277114	0.350114	4	-	-		-	33240279	81299243		196191964	Cyanobacteria	Synechococcus sp. PCC 7335	6e-64	91.8103	213		196191964	41	1	Cyanobacteria	Synechococcus sp. PCC 7335		31	78212757	78184816	113954863	148242369	33865628	148239656	124023372	33862853	33240279	-	-	124025500	126696155
423632..424840	+	402	81299244	-	O	Synpcc7942_0433	-	-	-	[hypothetical protein]	54.18	0	0.263787	0.419718	2	-	-		-	-	-		-	-	-	-	-	-		-	-	-	-	-		1	-	-	-	-	-	-	-	-	-	-	-	-	-
425057..426064	+	335	81299245	-	-	Synpcc7942_0434	-	COG0701R	Predicted permeases	[hypothetical protein]	54.66	0	0.31474	0.412852	0	-	-		-	-	-		22298155	Cyanobacteria	Thermosynechococcus elongatus	1e-112	97.3134	326		22298155	39	1	Cyanobacteria	Thermosynechococcus elongatus		24	78213125	78184932	113953926	148242714	33865509	148239321	124024620	33864471	-	-	-	-	-
426075..426830	+	251	81299246	-	-	Synpcc7942_0435	-	COG3689S	Predicted membrane protein	[hypothetical protein]	59.79	0	0.34809	0.448874	4	-	-		-	-	-		17230854	Cyanobacteria	Nostoc sp. PCC 7120	7e-66	95.2191	239		196190105	53	1	Cyanobacteria	Synechococcus sp. PCC 7335		22	78213126	78184933	113955155	-	33865508	148239322	124024619	-	-	-	-	-	-
426845..427150	+	101	81299247	-	-	Synpcc7942_0436	-	COG1403V	Restriction endonuclease	[hypothetical protein]	54.25	0	0.481435	0.590798	1	NJ	-		-	-	-		94311755	Proteobacteria	Cupriavidus metallidurans	9e-21	89.1089	90		209965359	86	1	Proteobacteria	Rhodospirillum centenum		2	-	-	-	-	-	-	-	-	-	-	-	-	-
427463..428029	+	188	81299248	-	-	Synpcc7942_0437	-	COG4469R	Competence protein	[putative glutathione peroxidase]	40.74	-2	0.549145	0.664964	0	-	-		-	-	-		47568399	Firmicutes	Bacillus cereus	3e-06	84.5745	159		196179111	97	1	Cyanobacteria	Microcoleus chthonoplastes		1	-	-	-	-	-	-	-	-	-	-	-	-	-
427989..428495	+	168	81299249	-	O	Synpcc7942_0438	-	-	-	[hypothetical protein]	39.64	-2	0.724727	0.797032	0	-	-		-	-	-		-	-	-	-	-	-		-	-	-	-	-		0	-	-	-	-	-	-	-	-	-	-	-	-	-
428611..429300	-	229	81299250	-	P	Synpcc7942_0439	-	COG0500QR,COG2227H	SAM-dependent methyltransferases, 2-polyprenyl-3-methyl-5-hydroxy-6-metoxy-1,4-benzoquinol methylase	[Mg-protoporphyrin IX methyl transferase]	56.38	0	0.342793	0.362039	2	-	-		171191809	33239645	81299250		67923860	Cyanobacteria	Crocosphaera watsonii	7e-80	98.69	226		119512759	91	1	Cyanobacteria	Nodularia spumigena		35	78213933	78185672	113954931	148243362	33866817	148240642	124024403	33864305	33239645	123967723	123965432	124024956	126695526
429346..430473	-	375	81299251	-	P	Synpcc7942_0440	-	COG1820G	N-acetylglucosamine-6-phosphate deacetylase	[N-acetylglucosamine 6-phosphate deacetylase]	58.95	0	0.252205	0.331105	3	-	-		-	33239644	-		158334041	Cyanobacteria	Acaryochloris marina	2e-118	98.1333	368		158334041	76	1	Cyanobacteria	Acaryochloris marina		26	78213932	78185671	113954273	148243363	33866816	148240641	124024402	33864304	33239644	-	-	124024955	-
430523..431191	+	222	81299252	-	P	Synpcc7942_0441	-	COG0041F	Phosphoribosylcarboxyaminoimidazole (NCAIR) mutase	[phosphoribosylaminoimidazole carboxylase, catalytic subunit]	58.89	0	0.30151	0.385535	1	-	-		-	33239643	81299252		170079412	Cyanobacteria	Synechococcus sp. PCC 7002	5e-69	77.027	171		170079412	59	1	Cyanobacteria	Synechococcus sp. PCC 7002		25	78213931	78185670	113954304	148243364	-	148240057	124024401,124023644	33862631	-	-	-	124024954	-
431458..432951	+	497	81299253	-	P	Synpcc7942_0442	-	COG0004P	Ammonia permease	[ammonium transporter]	54.95	0	0.354905	0.232475	1	-	PHX		-	33239747	81299253		87301959	Cyanobacteria	Synechococcus sp. WH 5701	1e-174	91.9517	457		67920390	100	1	Cyanobacteria	Crocosphaera watsonii		35	78211799	78183858	113955348	148243419	33864789	148238633	124024169	33864120	33239747	123967822	123965531,123965658	124025054	126695624
433076..434317	-	413	81299254	-	-	Synpcc7942_0443	-	-	-	[hypothetical protein]	59.58	0	0.334404	0.254408	2	-	-		-	-	-		186684153	Cyanobacteria	Nostoc punctiforme	1e-113	97.5787	403		196178078	95	7	Cyanobacteria	Microcoleus chthonoplastes		10	-	-	-	-	-	-	-	-	-	-	-	-	-
434357..435040	-	227	81299255	-	-	Synpcc7942_0444	-	-	-	[hypothetical protein]	59.36	0	0.327055	0.386368	2	-	-		-	-	-		196241650	Cyanobacteria	Cyanothece sp. PCC 7425	7e-12	64.7577	147		158335370	91	1	Cyanobacteria	Acaryochloris marina		3	-	-	-	-	-	-	-	-	-	-	-	-	-
435383..436438	-	351	81299256	-	P	Synpcc7942_0445	-	COG1173EP	ABC-type dipeptide/oligopeptide/nickel transport systems, permease components	[ABC-type dipeptide/oligopeptide/nickel transport systems permease components-like]	60.32	1	0.311305	0.355295	3	-	-		-	-	81299256		196176764	Cyanobacteria	Microcoleus chthonoplastes	4e-138	98.8604	347		22298694	95	1	Cyanobacteria	Thermosynechococcus elongatus		16	-	-	-	-	-	-	-	-	-	-	-	-	-
436519..436821	-	100	81299257	rpsN	P	Synpcc7942_0446	-	COG0199J	Ribosomal protein S14	[30S ribosomal protein S14]	59.41	0	0.494098	0.421947	0	-	-		171191557	33240755	81299257		196180194	Cyanobacteria	Microcoleus chthonoplastes	2e-42	100	100		196180194	22	1	Cyanobacteria	Microcoleus chthonoplastes		35	78212121	78185359	113953354	148241644	33866428	148240243	124022313	33863643	33240755	123968916	123966595	124026370	126696729
436851..437537	-	228	81299258	-	P	Synpcc7942_0447	-	COG0177L	Predicted EndoIII-related endonuclease	[DNA-(apurinic or apyrimidinic site) lyase / endonuclease III]	57.35	0	0.331194	0.43994	1	-	-		-	33240330	81299258		17231462	Cyanobacteria	Nostoc sp. PCC 7120	2e-84	94.2982	215		196192506	66	1	Cyanobacteria	Synechococcus sp. PCC 7335		35	78213015,78211651	78184582,78183727	113954997	148242144	33865876	148239134	124023464	33862777	33240330	123968399	123966014	124025549	126696201
437534..438628	-	364	81299259	-	P	Synpcc7942_0448	-	COG0750M	Predicted membrane-associated Zn-dependent proteases 1	[hypothetical protein]	57.81	0	0.287255	0.28395	2	-	-		171191558	33240754	81299259		196240944	Cyanobacteria	Cyanothece sp. PCC 7425	7e-123	99.7253	363		186684161	66	3	Cyanobacteria	Nostoc punctiforme		35	78212122	78185358	113954015	148241645	33866427	148240242	124022315	33863642	33240754	123968915	123966594	124026369	126696728
438675..439961	-	428	161344096	-	P	Synpcc7942_0449	-	COG0172J	Seryl-tRNA synthetase	[seryl-tRNA synthetase]	58.04	0	0.276368	0.318799	1	-	-		171191559	33240753	161344096		196244043	Cyanobacteria	Cyanothece sp. PCC 8802	1e-171	99.2991	425		196188898	100	1	Cyanobacteria	Synechococcus sp. PCC 7335		35	78212123	78185357	113953126	148241646	33866426	148240241	124022316	161350042	33240753	123968914	123966593	124026368	126696727
440050..440295	-	81	81299261	-	P	Synpcc7942_0450	-	COG0694O	Thioredoxin-like proteins and domains	[putative NifU-like protein]	57.32	0	0.583261	0.552597	0	-	-		171191560	33239869	81299261		186901304	Cyanobacteria	Cyanothece sp. PCC 7424	1e-32	100	81		186901304	46	2	Cyanobacteria	Cyanothece sp. PCC 7424		35	78212340	78185152	113954347	148241647	33866219	148238937	124023791	33862527	33239869	123968006	123965714	124025184	126695776
440670..441299	+	209	81299262	-	P	Synpcc7942_0451	-	COG0400R	Predicted esterase	[esterase]	60	0	0.32182	0.416677	3	-	-		-	33239751	81299262		87301964	Cyanobacteria	Synechococcus sp. WH 5701	5e-35	91.3876	191		78211794	54	2	Cyanobacteria	Synechococcus sp. CC9605		35	78211794	78183853	113952833	148243414	33864784	148238628	124024175	33864125	33239751	123967826	123965535	124025058	126695628
441357..441836	-	159	81299263	-	P	Synpcc7942_0452	-	-	-	[hypothetical protein]	51.88	0	0.445887	0.404267	0	-	-		171191982	33239752	81299263		196190425	Cyanobacteria	Synechococcus sp. PCC 7335	2e-41	61.0063	97		196190425	58	1	Cyanobacteria	Synechococcus sp. PCC 7335		2	-	-	-	-	-	-	124024176	-	-	-	-	-	-
442022..443236	+	404	81299264	-	P	Synpcc7942_0453	-	COG0642T	Signal transduction histidine kinase	[GAF sensor signal transduction histidine kinase]	56.71	0	0.253312	0.318171	5	-	-		171191981	33239753	81299264		625842	Cyanobacteria	Synechococcus sp.	0	82.6733	334		625842	100	1	Cyanobacteria	Synechococcus sp.		35	78211792,78213432	78183851,78184328	113953355,113955213	148243412,148241861	33864782,33865287	148238626,148239894	124024177,124022652	33864127,33863370	33239753	123967828	123965537	124025061,124026213	126695630
443217..443972	-	251	81299265	cobS	P	Synpcc7942_0454	-	COG0368H	Cobalamin-5-phosphate synthase	[cobalamin synthase]	58.73	0	0.362101	0.425225	7	-	-		-	33239754	81299265		196191341	Cyanobacteria	Synechococcus sp. PCC 7335	3e-62	95.6175	240		196191341	97	1	Cyanobacteria	Synechococcus sp. PCC 7335		31	78211791	78183850	113954875	148243411	33864781	148238625	124024178	33864128	33239754	123967829	123965538	-	-
444001..445155	+	384	81299266	tgt	P	Synpcc7942_0455	-	COG0343J	Queuine/archaeosine tRNA-ribosyltransferase	[queuine tRNA-ribosyltransferase]	57.58	0	0.239203	0.341778	3	-	-		171191980	33239755	81299266		20455294	Cyanobacteria	Nostoc sp. PCC 7120	2e-171	94.5312	363		16331965	46	2	Cyanobacteria	Synechocystis sp. PCC 6803		35	78211790	78183849	113953818	148243410	33864780	148238624	124024179	33864129	33239755	123967830	123965539	124025063	126695632
445209..445346	+	45	81299267	-	P	Synpcc7942_0456	-	-	-	[photosystem II reaction center protein K]	53.62	0	0.733622	0.665038	0	-	-		-	-	81299267		17228380	Cyanobacteria	Nostoc sp. PCC 7120	3e-17	100	45		17228380	38	1	Cyanobacteria	Nostoc sp. PCC 7120		35	78211789	78183848	113954354	148243409	33864779	148238623	124024180	33864130	33239756	123967831	123965540	124025064	126695633
445562..446179	+	205	81299268	-	O	Synpcc7942_0457	-	COG0345E	Pyrroline-5-carboxylate reductase	[hypothetical protein]	46.76	-2	0.468069	0.611239	1	-	-		-	-	-		-	-	-	-	-	-		-	-	-	-	-		1	-	-	-	-	-	-	-	-	-	-	-	-	-
446215..447051	-	278	81299269	-	-	Synpcc7942_0458	-	COG0627R	Predicted esterase	[carboxylesterase]	57.95	0	0.280806	0.366354	4	NJ	-		-	-	-		146281938	Proteobacteria	Pseudomonas stutzeri	9e-98	98.9209	275		50121639	100	1	Proteobacteria	Pectobacterium atrosepticum		13	-	-	113953619	-	-	148239212	-	-	-	-	-	-	-
447057..448166	-	369	81299270	-	-	Synpcc7942_0459	-	COG1062C	Zn-dependent alcohol dehydrogenases, class III	[glutathione-dependent formaldehyde dehydrogenase]	56.04	0	0.263797	0.294967	2	NJ	-		-	-	-		119475835	Proteobacteria	marine gamma proteobacterium HTCC2143	2e-176	100	369		119475835	62	1	Proteobacteria	marine gamma proteobacterium HTCC2143		19	-	-	113955558	-	-	148239213	-	-	-	123968984	-	-	-
448306..448779	-	157	81299271	-	P	Synpcc7942_0460	-	COG0454KR	Histone acetyltransferase HPA2 and related acetyltransferases	[putative acetyltransferase]	54.85	0	0.392822	0.538161	2	NJ	-		-	-	81299271		194015743	Firmicutes	Bacillus pumilus	8e-30	96.8153	152		116873552	100	1	Firmicutes	Listeria welshimeri		1	-	-	-	-	-	-	-	-	-	-	-	-	-
448876..449313	-	145	81299272	-	-	Synpcc7942_0461	-	-	-	[hypothetical protein]	57.76	0	0.549334	0.491374	2	-	-		-	-	-		16330460	Cyanobacteria	Synechocystis sp. PCC 6803	2e-07	42.069	61		16330460	100	1	Cyanobacteria	Synechocystis sp. PCC 6803		3	-	-	-	-	-	-	-	-	-	-	-	-	-
449370..449957	-	195	81299273	-	-	Synpcc7942_0462	-	COG3803S	Uncharacterized protein conserved in bacteria	[hypothetical protein]	55.44	0	0.299895	0.378207	6	-	-		-	-	-		196181336	Cyanobacteria	Microcoleus chthonoplastes	1e-55	95.3846	186		207742707	100	2	Proteobacteria	Ralstonia solanacearum		12	78213040	78184522	113954058	148242154	33865938	148239293	-	-	-	-	-	-	-
449957..450448	-	163	81299274	-	P	Synpcc7942_0463	-	COG0394T	Protein-tyrosine-phosphatase	[protein tyrosine phosphatase]	56.71	0	0.376027	0.461126	1	-	-		-	33241196	81299274		196254745	Cyanobacteria	Cyanothece sp. PCC 7822	2e-57	96.9325	158		177665291	29	1	Cyanobacteria	Cyanothece sp. PCC 8801		35	78211969	78185479	113953454	148243167	33866558	148238811	124023939	33863955	33241196	123969332	123967011	124026746	126697121
450539..450934	-	131	81299275	-	P	Synpcc7942_0464	-	COG0718S	Uncharacterized protein conserved in bacteria	[hypothetical protein]	52.02	0	0.408994	0.396694	0	-	-		171191893	33239472	81299275		119511607	Cyanobacteria	Nodularia spumigena	3e-39	86.2595	113		158334961	65	1	Cyanobacteria	Acaryochloris marina		35	78211582	78183607	113952731	148241124	33864563	148238362	124021739	33862298	33239472	123967556	123965254	124024732	126695357
451023..451748	-	241	81299276	-	-	Synpcc7942_0465	-	-	-	[hypothetical protein]	55.37	0	0.250747	0.342083	2	-	-		-	-	-		16330417	Cyanobacteria	Synechocystis sp. PCC 6803	2e-58	97.9253	236		87125584	100	1	Cyanobacteria	Synechococcus sp. RS9917		19	78212337,78212316	78185159	113954815,113952956	148241941,148241674	33866220,33866229	148238934,148238898	124022774,124023851	33863290,33862472	-	-	-	-	-
451838..454087	+	749	81299277	-	-	Synpcc7942_0466	-	COG1215M	Glycosyltransferases, probably involved in cell wall biogenesis	[cellulose synthase (UDP-forming)]	58.62	0	0.204783	0.296565	8	-	-		-	-	-		196239431	Cyanobacteria	Cyanothece sp. PCC 7425	0	97.1963	728		177665278	100	2	Cyanobacteria	Cyanothece sp. PCC 8801		11	78212338	-	113952861	-	33865188	148238899	-	-	-	-	-	-	-
454004..454837	-	277	81299278	-	-	Synpcc7942_0467	-	COG5549O	Predicted Zn-dependent protease	[peptidase, metallopeptidase]	60.55	1	0.35787	0.449418	6	-	-		-	-	-		16331207	Cyanobacteria	Synechocystis sp. PCC 6803	5e-38	90.6137	251		170078832	40	1	Cyanobacteria	Synechococcus sp. PCC 7002		9	-	-	-	-	-	-	-	-	-	-	-	-	-
454806..455045	-	79	81299279	secG	P	Synpcc7942_0468	-	-	-	[preprotein translocase subunit SecG]	57.92	0	0.530076	0.536089	0	-	-		-	-	81299279		158334805	Cyanobacteria	Acaryochloris marina	1e-26	93.6709	74		16331206	30	1	Cyanobacteria	Synechocystis sp. PCC 6803		35	78213680	78184089	113955601	148242957	33865054	148240332	124022217	33863714	33241037	123969169	123966847	124026540	126696963
455066..456664	-	532	81299280	-	P	Synpcc7942_0469	-	COG0696G	Phosphoglyceromutase	[phosphoglyceromutase]	57.47	0	0.197123	0.270629	3	-	-		171191706	33241036	81299280		186903584	Cyanobacteria	Cyanothece sp. PCC 7424	0	100	532		113474800	98	1	Cyanobacteria	Trichodesmium erythraeum		35	78213679	78184090	113954989	148242956	33865055	148240331	124022218	33863713	33241036	123969168	123966846	124026539	126696962
457211..457744	+	177	81299281	-	O	Synpcc7942_0470	-	-	-	[hypothetical protein]	58.99	0	0.345649	0.479533	1	-	-		-	-	-		-	-	-	-	-	-		-	-	-	-	-		1	-	-	-	-	-	-	-	-	-	-	-	-	-
457882..458712	+	276	81299282	-	-	Synpcc7942_0471	-	COG0395G	ABC-type sugar transport system, permease component	[ABC-type sugar transport system permease component-like]	55.6	0	0.282885	0.329799	0	-	-		-	-	-		196190941	Cyanobacteria	Synechococcus sp. PCC 7335	9e-114	97.1014	268		196190941	68	1	Cyanobacteria	Synechococcus sp. PCC 7335		23	78213455,78212940	78184305,78184649	113955349,113954116	148241846,148242475	33865265,33865818	148239921,148239568	124022628,124023232	33863391,33862964	-	-	-	-	-
458795..459019	+	74	81299283	-	-	Synpcc7942_0472	-	COG1722L	Exonuclease VII small subunit	[exodeoxyribonuclease VII small subunit]	53.33	0	0.43208	0.441486	2	-	-		-	-	-		86606619	Cyanobacteria	Synechococcus sp. JA-3-3Ab	8e-14	89.1892	66		86606619	100	2	Cyanobacteria	Synechococcus sp. JA-3-3Ab		10	-	-	-	-	-	-	-	-	-	-	-	-	-
459096..460202	+	368	81299284	-	-	Synpcc7942_0473	-	COG1902C	NADH:flavin oxidoreductases, Old Yellow Enzyme family	[NADH:flavin oxidoreductase]	57.54	0	0.256163	0.280543	2	-	-		-	-	-		119486193	Cyanobacteria	Lyngbya sp. PCC 8106	6e-138	100	368		119486193	100	2	Cyanobacteria	Lyngbya sp. PCC 8106		12	-	-	-	-	-	-	-	-	-	-	-	-	-
460296..460433	-	45	81299285	-	-	Synpcc7942_0474	-	-	-	[hypothetical protein]	55.8	0	0.653352	0.624346	0	-	-		-	-	-		196192166	Cyanobacteria	Synechococcus sp. PCC 7335	7e-05	77.7778	35		-	-	-	-	-		6	-	-	-	-	-	-	-	-	-	-	-	-	-
460449..460544	-	31	81299286	-	P	Synpcc7942_0475	-	-	-	[cytochrome b6-f complex subunit PetN]	59.38	0	0.774944	0.641348	0	-	-		171191665	33240368	81299286		148242506	Cyanobacteria	Synechococcus sp. RCC307	7e-07	100	31		148242506	25	1	Cyanobacteria	Synechococcus sp. RCC307		21	78212973	78184629	113952797	148242506	33865837	148239547	124023253	33862945	33240368	123968336	-	124025669	126696138
460552..460962	+	136	81299287	clpS	P	Synpcc7942_0476	-	COG2127S	Uncharacterized conserved protein	[ATP-dependent Clp protease adaptor]	56.69	0	0.286365	0.355301	2	-	-		-	33241004	81299287		186902838	Cyanobacteria	Cyanothece sp. PCC 7424	5e-38	83.0882	113		16330271	42	1	Cyanobacteria	Synechocystis sp. PCC 6803		8	-	-	-	-	-	-	-	33864059	-	-	-	-	-
460994..461293	-	99	81299288	-	P	Synpcc7942_0477	-	COG0762S	Predicted integral membrane protein	[hypothetical protein]	49	-1	0.39193	0.347922	0	-	-		171191663	33240375	81299288		158334658	Cyanobacteria	Acaryochloris marina	5e-21	82.8283	82		113475831	29	1	Cyanobacteria	Trichodesmium erythraeum		34	78212963,78213773	78184639	113955596	148242493	33865829	148239556,148240465	124023242	33862954	33240375	123968484	123966226	124025676	126696287
461324..461935	-	203	81299289	-	P	Synpcc7942_0478	-	COG0681U	Signal peptidase I	[thylakoidal processing peptidase]	57.52	0	0.243365	0.309734	1	-	-		171192145	-	81299289		119489822	Cyanobacteria	Lyngbya sp. PCC 8106	3e-64	87.1921	177		158338021	44	1	Cyanobacteria	Acaryochloris marina		35	78212654,78212249	78184908,78185226	113954942,113955456	148242238,148241968	33865530,33866297	148239356,148238964	124023579,124022460	33862680,33863522	33240505,33239964	123968197,123968105	123965906	124025373,124025282	126695970,126695878
461935..463749	-	604	81299290	-	P	Synpcc7942_0479	-	COG0481M	Membrane GTPase LepA	[GTP-binding protein LepA]	56.69	0	0.320376	0.286408	3	-	PX		171191561	33239871	81299290		172039631	Cyanobacteria	Cyanothece sp. ATCC 51142	0	99.5033	601		196177142	82	3	Cyanobacteria	Microcoleus chthonoplastes		35	78212343,78212774	78185149,78184809	113953331,113955207	148241651,148242364	33866216,33865643	148240137,148239650	124023787,124023378	33862530,33862848	33239871,33240284	123968008,123968357	123965716,123966056	124025187,124025505	126695778,126696160
463901..465634	+	577	81299291	-	-	Synpcc7942_0480	-	COG0642T	Signal transduction histidine kinase	[GAF sensor signal transduction histidine kinase]	58.02	0	0.222822	0.378925	5	-	-		-	-	-		75909242	Cyanobacteria	Anabaena variabilis	6e-110	93.7608	541		196189307	93	1	Cyanobacteria	Synechococcus sp. PCC 7335		12	-	-	-	-	-	-	-	-	-	-	-	-	-
465713..466828	+	371	81299292	-	-	Synpcc7942_0481	-	COG0265O	Trypsin-like serine proteases, typically periplasmic, contain C-terminal PDZ domain	[protease]	52.06	0	0.205629	0.341976	4	-	-		-	-	-		87303171	Cyanobacteria	Synechococcus sp. WH 5701	2e-29	63.0728	234		113953529	97	2	Cyanobacteria	Synechococcus sp. CC9311		1	-	-	-	-	-	-	-	-	-	-	-	-	-
467004..468773	-	589	81299293	-	P	Synpcc7942_0482	-	COG0768M	Cell division protein FtsI/penicillin-binding protein 2	[peptidoglycan glycosyltransferase]	55.88	0	0.205605	0.367269	2	-	-		171192334	33239969	81299293		186680712	Cyanobacteria	Nostoc punctiforme	1e-169	94.9066	559		196191780	67	1	Cyanobacteria	Synechococcus sp. PCC 7335		35	78212254,78211605	78185221,78183631	113954016,113954455	148241963,148241151	33866292,33864586	148238969,148238387	124022465,124021764	33863517,33862321	33239969,33239493	123968109,123967578	123965817,123965282	124025286,124024767	126695882,126695381
468776..469219	-	147	81299294	-	-	Synpcc7942_0483	-	-	-	[hypothetical protein]	58.11	0	0.441607	0.551885	0	-	-		-	-	-		119490656	Cyanobacteria	Lyngbya sp. PCC 8106	6e-11	60.5442	89		113475507	72	1	Cyanobacteria	Trichodesmium erythraeum		7	-	-	-	148241964	33866293	-	-	-	-	-	-	-	-
469432..470874	-	480	81299295	-	P	Synpcc7942_0484	-	COG1266R	Predicted metal-dependent membrane protease	[hypothetical protein]	59.53	0	0.256631	0.400008	7	-	-		171192332	33239967	81299295		209525669	Cyanobacteria	Arthrospira maxima	7e-100	98.9583	475		119509116	54	1	Cyanobacteria	Nodularia spumigena		18	-	-	-	148241965	-	-	-	-	-	-	-	-	-
470975..472312	+	445	81299296	-	P	Synpcc7942_0485	-	COG0406G	Fructose-2,6-bisphosphatase	[phosphoglycerate mutase]	58.82	0	0.259682	0.332984	2	-	-		-	33239966	81299296		119511688	Cyanobacteria	Nodularia spumigena	1e-151	99.5506	443		119487280	69	2	Cyanobacteria	Lyngbya sp. PCC 8106		35	78212251	78185224	113954903	148241966	33866295	148238966	124022462	33863520	33239966	123968106	123965814	124025283	126695879
472319..473554	+	411	81299297	-	P	Synpcc7942_0486	-	COG0044F	Dihydroorotase and related cyclic amidohydrolases	[dihydroorotase]	58.33	0	0.27427	0.363674	6	-	-		-	33239965	-		196181737	Cyanobacteria	Microcoleus chthonoplastes	2e-105	98.0535	403		196189350	70	1	Cyanobacteria	Synechococcus sp. PCC 7335		29	78212250	78185225	113954470	148241967	33866296	148238965	124022461	33863521	33239965	-	123965813	-	-
473510..474172	-	220	81299298	-	P	Synpcc7942_0487	-	COG0681U	Signal peptidase I	[thylakoidal processing peptidase]	55.2	0	0.330764	0.339846	0	-	-		-	33240505	81299298		196181440	Cyanobacteria	Microcoleus chthonoplastes	7e-71	80.9091	178		2497627	74	1	Cyanobacteria	Phormidium laminosum		34	78212654	78184908,78185226	113954942	148241968,148242238	33865530	148239356,148238964	124022460,124023579	33862680,33863522	-	123968197	123965906	124025373,124025282	126695970
474316..475644	+	442	81299299	-	-	Synpcc7942_0488	-	COG0044F	Dihydroorotase and related cyclic amidohydrolases	[dihydroorotase]	59.67	0	0.26183	0.338495	2	-	-		-	-	-		186900715	Cyanobacteria	Cyanothece sp. PCC 7424	4e-175	98.6425	436		196191174	95	1	Cyanobacteria	Synechococcus sp. PCC 7335		17	-	-	-	-	-	-	-	-	33239965	-	-	-	-
475665..477044	-	459	81299300	-	P	Synpcc7942_0489	-	COG1012C	NAD-dependent aldehyde dehydrogenases	[aldehyde dehydrogenase]	57.25	0	0.219957	0.333061	6	-	-		-	33239826	81299300		913631	Cyanobacteria	undef	0	100	459		913631	100	1	Cyanobacteria	undef		35	78212047	78185404	113954789,113954759,113953060	148241554,148243087	33866488	148238880	124023864	33862464	33239826	123967894	123965598	124025137	126695696
477395..479440	+	681	81299301	-	X	Synpcc7942_0490	-	COG2199T,COG2202T	FOG: GGDEF domain, FOG: PAS/PAC domain	[diguanylate cyclase with PAS/PAC sensor]	43.65	-2	0.480974	0.599829	3	NJ	PA		-	-	-		170742049	Proteobacteria	Methylobacterium sp. 4-46	1e-51	70.1909	478		169180772	85	1	Proteobacteria	Thauera sp. MZ1T		10	-	-	-	-	-	-	-	-	-	-	-	-	-
479700..479837	+	45	81299302	-	-	Synpcc7942_0491	-	-	-	[hypothetical protein]	54.35	0	0.538255	0.474456	0	-	-		-	-	-		170077065	Cyanobacteria	Synechococcus sp. PCC 7002	7e-11	100	45		196238242	33	2	Cyanobacteria	Cyanothece sp. PCC 7425		9	-	-	-	-	-	-	-	-	-	-	-	-	-
479877..480824	-	315	81299303	-	P	Synpcc7942_0492	-	COG0196H	FAD synthase	[bifunctional riboflavin kinase/FMN adenylyltransferase]	58.23	0	0.237984	0.350257	3	-	-		171191624	33240796	81299303		186902469	Cyanobacteria	Cyanothece sp. PCC 7424	8e-82	96.1905	303		161344765	45	1	Cyanobacteria	Synechocystis sp. PCC 6803		35	78212441	78185068	113954373	148242837	33866137	148240051	124023637	33862637	33240796	123969004	123966667	124026397	126696796
480967..482451	+	494	81299304	-	-	Synpcc7942_0493	-	COG2326S	Uncharacterized conserved protein	[hypothetical protein]	55.76	0	0.225671	0.35972	5	-	-		-	-	-		119487319	Cyanobacteria	Lyngbya sp. PCC 8106	0	100	494		119509048	69	3	Cyanobacteria	Nodularia spumigena		7	-	-	-	-	-	-	-	-	-	-	-	-	-
482631..482984	-	117	81299305	-	-	Synpcc7942_0494	-	COG5654S	Uncharacterized conserved protein	[hypothetical protein]	58.76	0	0.455025	0.606314	0	Bl	-		-	-	-		167842266	Proteobacteria	Burkholderia thailandensis	1e-28	91.453	107		91790845	41	1	Proteobacteria	Polaromonas sp. JS666		2	-	-	-	-	-	-	-	-	-	-	-	-	-
482981..483517	-	178	81299306	-	-	Synpcc7942_0495	-	COG5642S	Uncharacterized conserved protein	[hypothetical protein]	56.98	0	0.518449	0.677248	3	NJ	-		-	-	-		209517717	Proteobacteria	Burkholderia sp. H160	1e-31	85.3933	152		209517717	70	1	Proteobacteria	Burkholderia sp. H160		1	-	-	-	-	-	-	-	-	-	-	-	-	-
483634..484323	-	229	81299307	-	-	Synpcc7942_0496	-	COG0500QR	SAM-dependent methyltransferases	[hypothetical protein]	58.7	0	0.269981	0.386957	3	-	-		-	-	-		170078165	Cyanobacteria	Synechococcus sp. PCC 7002	1e-66	96.0699	220		170078165	59	2	Cyanobacteria	Synechococcus sp. PCC 7002		11	-	-	-	-	-	-	-	-	-	-	-	-	-
484328..484504	-	58	81299308	-	-	Synpcc7942_0497	-	-	-	[hypothetical protein]	54.24	0	0.509089	0.517781	0	-	-		-	-	-		158335330	Cyanobacteria	Acaryochloris marina	5e-12	86.2069	50		22298599	86	1	Cyanobacteria	Thermosynechococcus elongatus		12	-	-	-	-	-	-	-	-	-	-	-	-	-
484585..487098	+	837	81299309	-	-	Synpcc7942_0498	-	COG1109G,COG1208MJ	Phosphomannomutase, Nucleoside-diphosphate-sugar pyrophosphorylase involved in lipopolysaccharide biosynthesis/translation initiation factor 2B, gamma/epsilon subunits (eIF-2Bgamma/eIF-2Bepsilon)	[mannose-1-phosphate guanyltransferase]	57.68	0	0.156221	0.323143	8	-	-		-	-	-		159027253	Cyanobacteria	Microcystis aeruginosa	0	99.7611	835		196242362	83	1	Cyanobacteria	Cyanothece sp. PCC 7425		14	-	-	-	-	-	-	-	-	-	-	-	-	-
487375..488370	-	331	81299310	-	-	Synpcc7942_0499	-	COG0500QR	SAM-dependent methyltransferases	[hydroxyneurosporene-O-methyltransferase]	57.43	0	0.194542	0.319121	3	-	-		-	-	-		196242020	Cyanobacteria	Cyanothece sp. PCC 7425	8e-96	97.281	322		91787649	29	1	Proteobacteria	Polaromonas sp. JS666		6	-	-	-	-	-	-	-	-	-	-	-	-	-
488470..488823	-	117	81299311	-	-	Synpcc7942_0500	-	-	-	[hypothetical protein]	57.06	0	0.519609	0.475972	1	-	-		-	-	-		196240927	Cyanobacteria	Cyanothece sp. PCC 7425	2e-11	85.4701	100		-	-	-	-	-		2	-	-	-	-	-	-	-	-	-	-	-	-	-
488833..489483	-	216	81299312	-	P	Synpcc7942_0501	-	COG0702MG	Predicted nucleoside-diphosphate-sugar epimerases	[nucleoside-diphosphate-sugar epimerase-like]	59.75	0	0.297756	0.357873	4	-	-		-	33240329	81299312		86605827	Cyanobacteria	Synechococcus sp. JA-3-3Ab	4e-57	99.537	215		16330694	90	1	Cyanobacteria	Synechocystis sp. PCC 6803		35	78213739,78213138	78184531,78184947	113953013	148241600	33865870,33865497	148239144	124023461	33862779,33862359	33240329	123968398	123966015	124025548	126696200
489508..490074	-	188	81299313	-	-	Synpcc7942_0502	-	COG1670J	Acetyltransferases, including N-acetylases of ribosomal proteins	[hypothetical protein]	57.67	0	0.324022	0.449967	6	Bl	-		-	-	-		119900003	Proteobacteria	Azoarcus sp. BH72	1e-50	95.7447	180		152988631	49	1	Proteobacteria	Pseudomonas aeruginosa		11	-	-	-	-	-	-	-	-	-	-	-	-	-
490074..490382	-	102	81299314	-	P	Synpcc7942_0503	-	-	-	[hypothetical protein]	55.99	0	0.513881	0.568355	2	-	-		-	33240802	-		186900620	Cyanobacteria	Cyanothece sp. PCC 7424	2e-20	94.1176	96		119486631	99	2	Cyanobacteria	Lyngbya sp. PCC 8106		23	78212435	78185074	113953114	148242830	33866143	148240058	124023645	33862630	33240802	-	123966673	124026404	-
490382..491698	-	438	81299315	hemA	P	Synpcc7942_0504	-	COG0373H	Glutamyl-tRNA reductase	[glutamyl-tRNA reductase]	58.09	0	0.252225	0.295293	1	-	-		171191756	33240291	81299315		209522636	Cyanobacteria	Arthrospira maxima	1e-172	98.8584	433		196183068	33	2	Cyanobacteria	Microcoleus chthonoplastes		35	78212785	78184801	113955176	148242353	33865651	148239635	124023386	33862840	33240291	123968363	123966050	124025513	126696166
491830..492867	-	345	81299316	glpX	P	Synpcc7942_0505	-	COG1494G	Fructose-1,6-bisphosphatase/sedoheptulose 1,7-bisphosphatase and related proteins	[fructose 1,6-bisphosphatase II]	58.57	0	0.409749	0.267223	1	-	-		171191755	33240290	81299316		177665982	Cyanobacteria	Cyanothece sp. PCC 8801	2e-161	100	345		209522635	39	1	Cyanobacteria	Arthrospira maxima		35	78212784	78184802	113952875	148242354	33865650	148239636	124023385	33862841	33240290	123968362	123966051	124025512	126696165
492988..493749	+	253	81299317	pyrH	P	Synpcc7942_0506	-	COG0528F	Uridylate kinase	[uridylate kinase]	56.3	0	0.328878	0.313997	2	-	-		171192337	33239973	81299317		196240063	Cyanobacteria	Cyanothece sp. PCC 7425	1e-104	95.6522	242		22297804	54	1	Cyanobacteria	Thermosynechococcus elongatus		35	78212261	78185215	113954905	148241958	33866284	148238975	124022471	33863512	33239973	123968113	123965821	124025290	126695886
493736..494284	+	182	81299318	frr	P	Synpcc7942_0507	-	COG0233J	Ribosome recycling factor	[ribosome recycling factor]	52.09	0	0.329662	0.39051	1	-	-		171192336	33239972	81299318		159028125	Cyanobacteria	Microcystis aeruginosa	3e-77	100	182		166365795	100	7	Cyanobacteria	Microcystis aeruginosa		35	78212260	78185216	113953351	148241959	33866285	148238974	124022470	33863513	33239972	123968112	123965820	124025289	126695885
494291..495421	+	376	81299319	-	P	Synpcc7942_0508	-	COG0644C	Dehydrogenases (flavoproteins)	[geranylgeranyl reductase]	60.83	1	0.187749	0.287171	4	-	-		-	33239971	81299319		17228704	Cyanobacteria	Nostoc sp. PCC 7120	1e-117	98.6702	371		148241960	100	1	Cyanobacteria	Synechococcus sp. RCC307		34	78212259,78212771,78212959	78185217,78184913,78184812	113954593,113954623,113953174	148241960,148242366	33866288,33865526,33865631	148238973,148239653	124022469,124023375,124023573	33863514,33862686,33862850	33239971,33240282	123968111,123968355	123965819,123966058	124025288,124025503	126695884,126696158
495460..495933	+	157	81299320	-	-	Synpcc7942_0509	-	-	-	[hypothetical protein]	59.28	0	0.396651	0.434859	4	-	-		-	-	-		196188095	Cyanobacteria	Synechococcus sp. PCC 7335	1e-21	97.4522	153		197626463	60	1	Cyanobacteria	Cyanobium sp. PCC 7001		8	-	-	113954805	-	33865488	148239814	-	-	-	-	-	-	-
495930..496580	-	216	81299321	-	P	Synpcc7942_0510	-	COG4359E	Uncharacterized conserved protein, possibly involved in methylthioadenosine recycling	[2-hydroxy-3-keto-5-methylthiopentenyl-1-phosphate phosphatase]	57.76	0	0.334064	0.343655	3	-	-		-	-	81299321		196183526	Cyanobacteria	Microcoleus chthonoplastes	6e-49	95.3704	206		196183526	55	2	Cyanobacteria	Microcoleus chthonoplastes		5	-	-	-	148241541	-	-	-	-	-	-	-	-	-
496602..497579	-	325	81299322	-	P	Synpcc7942_0511	-	COG0755O	ABC-type transport system involved in cytochrome c biogenesis, permease component	[ABC-type transport system involved in cytochrome c biogenesis permease component-like]	59.3	0	0.275224	0.35954	1	-	-		171191753	33240288	81299322		172035415	Cyanobacteria	Cyanothece sp. ATCC 51142	3e-139	100	325		196181772	41	1	Cyanobacteria	Microcoleus chthonoplastes		35	78212779	78184804	113955007	148242359	33865648	148239639	124023383	33862843	33240288	123968360	123966053	124025510	126696163
497624..498808	-	394	81299323	-	P	Synpcc7942_0512	-	COG0795R	Predicted permeases	[hypothetical protein]	55.02	0	0.30238	0.392859	0	-	-		-	33240287	81299323		209526011	Cyanobacteria	Arthrospira maxima	2e-112	97.2081	383		209526011	57	2	Cyanobacteria	Arthrospira maxima		35	78212778	78184805	113953439	148242360	33865647	148239646	124023382	33862844	33240287	123969132	123966805	124025509	126696921
498901..499653	-	250	81299324	-	P	Synpcc7942_0513	-	COG1137R	ABC-type (unclassified) transport system, ATPase component	[ATPase]	57.37	0	0.234622	0.326626	1	-	-		-	33240286	81299324		17231560	Cyanobacteria	Nostoc sp. PCC 7120	6e-95	96	240		22299114	85	1	Cyanobacteria	Thermosynechococcus elongatus		35	78212777,78212954	78184806,78184648,78185813,78185814	113953870,113954736,113953583,113954029	148242361,148242476,148243549	33865646,33865819,33864747,33866968,33865377	148239647,148240204,148239567,148238698	124023381,124023233,124024658,124023467,124022356	33862845,33862963,33864489,33863605,33862774,33864490,33862826	33240286,33239897	123968359,123968400	123966054,123966013,123966462	124025508,124026620,124025214	126696162,126696202
499683..500105	-	140	81299325	-	-	Synpcc7942_0514	-	COG1934S	Uncharacterized protein conserved in bacteria	[hypothetical protein]	55.32	0	0.479981	0.547879	1	-	-		-	-	-		196182971	Cyanobacteria	Microcoleus chthonoplastes	8e-33	95	133		196182971	25	1	Cyanobacteria	Microcoleus chthonoplastes		20	78212776	-	-	148242362	-	148239648	124023380	33862846	-	-	-	-	-
500143..500565	-	140	81299326	-	P	Synpcc7942_0515	-	COG1547S	Uncharacterized conserved protein	[hypothetical protein]	58.63	0	0.379147	0.482419	1	-	-		171191752	33240285	81299326		196245249	Cyanobacteria	Cyanothece sp. PCC 8802	6e-28	78.5714	110		119511696	73	1	Cyanobacteria	Nodularia spumigena		9	-	-	-	-	-	148239649	124023379	33862847	-	-	-	-	-
500562..501884	-	440	81299327	-	P	Synpcc7942_0516	-	COG0793M	Periplasmic protease	[C-terminal processing peptidase-2]	58.58	0	0.246569	0.320431	3	-	-		-	-	81299327		186681946	Cyanobacteria	Nostoc punctiforme	1e-124	97.7273	430		119510113	100	7	Cyanobacteria	Nodularia spumigena		35	78212829,78212034	78184751,78185416	113954314,113954783	148242562,148241543	33865709,33866500	148239812,148238868	124023139,124023879	33863048,33863917	33240464,33239818	123968267,123967885	123965985,123965591	124025443,124025129	126696068,126695688
502006..504333	-	775	81299328	-	-	Synpcc7942_0517	-	COG0608L	Single-stranded DNA-specific exonuclease	[exonuclease RecJ]	60.27	1	0.206906	0.361874	14	-	-		-	-	-		196240313	Cyanobacteria	Cyanothece sp. PCC 7425	4e-151	97.8065	758		209525234	53	1	Cyanobacteria	Arthrospira maxima		16	78212848	-	-	-	-	-	-	-	-	-	-	-	-
504393..505556	+	387	81299329	-	P	Synpcc7942_0518	-	COG0628R	Predicted permease	[hypothetical protein]	54.12	0	0.219627	0.313181	3	-	-		-	33240220	81299329		119491388	Cyanobacteria	Lyngbya sp. PCC 8106	6e-89	92.7649	359		186904257	66	1	Cyanobacteria	Cyanothece sp. PCC 7424		35	78212727,78212726,78213929	78184847,78184848	113955470,113953472,113953062	148242404,148242405,148243365	33865598,33865597,33866814	148239692,148239693,148240639	124023341,124023342,124024399	33862876,33862875,33864295	33240220	123968466	123966243	124025473	126696270
505620..506138	+	172	81299330	-	P	Synpcc7942_0519	-	-	-	[hypothetical protein]	58.96	0	0.32977	0.399776	4	-	-		-	33240805	-		196176756	Cyanobacteria	Microcoleus chthonoplastes	1e-29	90.6977	156		87301103	94	1	Cyanobacteria	Synechococcus sp. WH 5701		27	78212430	78185080	113953904	148242811	33866148	148240063	124023648	33862627	33240805	123969013	123966676	124026407	126696805
506188..506829	+	213	81299331	-	P	Synpcc7942_0520	-	-	-	[hypothetical protein]	57.94	0	0.297254	0.28457	2	-	-		171192352	33239999	81299331		172038436	Cyanobacteria	Cyanothece sp. ATCC 51142	9e-92	100	213		166365458	100	2	Cyanobacteria	Microcystis aeruginosa		35	78212294	78185184	113954676	148241913	33866253	148239011	124022513	33863478	33239999	123968138	123965846	124025312	126695911
506835..507422	+	195	81299332	-	-	Synpcc7942_0521	-	COG1357S	Uncharacterized low-complexity proteins	[hypothetical protein]	55.44	0	0.423797	0.591624	2	-	-		-	-	-		119509491	Cyanobacteria	Nodularia spumigena	3e-23	88.2051	172		158338783	58	1	Cyanobacteria	Acaryochloris marina		15	-	-	-	-	-	-	-	-	-	-	-	-	-
507941..508312	+	123	81299333	-	-	Synpcc7942_0522	-	COG0258L	5'-3' exonuclease (including N-terminal domain of PolI)	[hypothetical protein]	56.72	0	0.426685	0.515354	1	-	-		-	-	-		196241494	Cyanobacteria	Cyanothece sp. PCC 7425	7e-24	78.8618	97		172037224	100	4	Cyanobacteria	Cyanothece sp. ATCC 51142		2	-	-	-	-	-	-	-	-	-	-	-	-	-
508314..508703	-	129	81299334	-	-	Synpcc7942_0523	-	COG3686S	Predicted membrane protein	[hypothetical protein]	56.92	0	0.55234	0.612752	3	-	-		-	-	-		196192229	Cyanobacteria	Synechococcus sp. PCC 7335	1e-37	98.4496	127		196192229	63	2	Cyanobacteria	Synechococcus sp. PCC 7335		3	-	-	-	-	-	-	-	-	-	-	-	-	-
508795..509202	-	135	81299335	-	-	Synpcc7942_0524	-	COG5485R	Predicted ester cyclase	[hypothetical protein]	51.96	0	0.311324	0.410534	0	NJ	-		-	-	-		186457208	Verrucomicrobia	bacterium Ellin514	3e-32	97.7778	132		186457208	100	1	Verrucomicrobia	bacterium Ellin514		4	-	-	-	-	-	-	-	-	-	-	-	-	-
509226..510332	-	368	81299336	aroB	P	Synpcc7942_0525	-	COG0337E	3-dehydroquinate synthetase	[3-dehydroquinate synthase]	57	0	0.250598	0.383473	4	-	-		171191611	33240459	81299336		186685776	Cyanobacteria	Nostoc punctiforme	3e-135	99.1848	365		158338471	49	2	Cyanobacteria	Acaryochloris marina		35	78212980	78184623	113954762	148242518	33865844	148239540	124023259	33862939	33240459	123968272	123965990	124025449	126696073
510412..511293	+	293	81299337	-	-	Synpcc7942_0526	-	COG1175G	ABC-type sugar transport systems, permease components	[ABC-type sugar transport systems permease components-like]	52.27	0	0.204211	0.366572	2	-	-		-	-	-		196238773	Cyanobacteria	Cyanothece sp. PCC 7425	8e-119	97.2696	285		170076766	33	1	Cyanobacteria	Synechococcus sp. PCC 7002		25	78212979,78212939	78184624,78184650	113953202,113953089	148242517,148242474	33865843,33865817	148239541,148239569	124023258,124023231	33862940,33862965	-	-	-	-	-
511398..512234	-	278	81299338	-	-	Synpcc7942_0527	-	-	-	[hypothetical protein]	50.78	-1	0.452784	0.576623	1	-	-		-	-	-		87302346	Cyanobacteria	Synechococcus sp. WH 5701	6e-51	86.6906	241		87302346	51	1	Cyanobacteria	Synechococcus sp. WH 5701		4	-	-	113955445	-	-	148240035	-	-	-	-	-	-	-
512589..513578	-	329	81299339	-	-	Synpcc7942_0528	-	COG1442M	Lipopolysaccharide biosynthesis proteins, LPS:glycosyltransferases	[lipopolysaccharide biosynthesis proteins LPS]	54.65	0	0.309962	0.427661	2	-	-		-	-	-		196190523	Cyanobacteria	Synechococcus sp. PCC 7335	2e-58	84.1945	277		196190523	82	2	Cyanobacteria	Synechococcus sp. PCC 7335		1	-	-	-	-	-	-	-	-	-	-	-	-	-
513543..514331	+	262	161344095	-	P	Synpcc7942_0529	-	COG0363G	6-phosphogluconolactonase/Glucosamine-6-phosphate isomerase/deaminase	[6-phosphogluconolactonase]	57.54	0	0.340127	0.457118	3	-	-		-	33240294	161344095		186898907	Cyanobacteria	Cyanothece sp. PCC 7424	5e-70	88.9313	233		196241325	47	1	Cyanobacteria	Cyanothece sp. PCC 7425		30	78212788	78184798	-	148242350	33865654	148239632	-	-	33240294	123968366	123966047	124025516	-
514335..515288	+	317	81299341	-	P	Synpcc7942_0530	-	COG1600C	Uncharacterized Fe-S protein	[4Fe-4S cluster binding]	59.01	0	0.23512	0.382366	3	-	-		171191885	33239459	81299341		170078562	Cyanobacteria	Synechococcus sp. PCC 7002	9e-116	95.5836	303		22298130	91	1	Cyanobacteria	Thermosynechococcus elongatus		34	78211565	78183591	113952821	148241106	33864546	148238343	124021721	33862280	33239459	123967543	123965241	124024719	126695344
515313..516176	+	287	81299342	-	P	Synpcc7942_0531	-	COG0457R	FOG: TPR repeat	[TPR repeat-containing protein]	53.24	0	0.325438	0.469262	3	-	-		-	33239458	81299342		177665286	Cyanobacteria	Cyanothece sp. PCC 8801	1e-66	96.8641	278		196239871	52	2	Cyanobacteria	Cyanothece sp. PCC 7425		35	78211564	78183590	113953244	148241105	33864545	148238342	124021720,124024101,124024099,124022007	33862279,33864078,33862430	33239458	123967542	123965240	124024718,124024786	126695343
516414..516767	-	117	81299343	-	-	Synpcc7942_0532	-	COG1656S	Uncharacterized conserved protein	[hypothetical protein]	38.98	-2	0.539799	0.678841	0	-	-		-	-	-		17229665	Cyanobacteria	Nostoc sp. PCC 7120	4e-38	99.1453	116		17229665	53	2	Cyanobacteria	Nostoc sp. PCC 7120		4	-	-	-	-	-	-	-	-	-	-	-	-	-
516764..517000	-	78	81299344	-	-	Synpcc7942_0533	-	COG2442S	Uncharacterized conserved protein	[hypothetical protein]	44.3	-2	0.611949	0.68152	0	-	-		-	-	-		196256835	Cyanobacteria	Cyanothece sp. PCC 7822	2e-28	100	78		17229664	34	3	Cyanobacteria	Nostoc sp. PCC 7120		13	-	-	-	-	-	-	-	-	-	-	-	-	-
517016..518941	-	641	81299345	-	P	Synpcc7942_0534	-	COG0449M	Glucosamine 6-phosphate synthetase, contains amidotransferase and phosphosugar isomerase domains	[D-fructose-6-phosphate amidotransferase]	55.82	0	0.218172	0.34109	3	-	-		171191946	33241215	81299345		196181668	Cyanobacteria	Microcoleus chthonoplastes	0	100	641		196190661	65	1	Cyanobacteria	Synechococcus sp. PCC 7335		35	78211680	78183756	113953254	148241233	33864681	148238535	124024292	33864218	33241215	123969348	123967027	124026763	126697137
519088..519333	-	81	81299346	-	P	Synpcc7942_0535	-	COG1145C	Ferredoxin	[photosystem I subunit VII]	57.32	0	0.518174	0.44142	0	-	-		171191945	33241216	81299346		170078198	Cyanobacteria	Synechococcus sp. PCC 7002	5e-43	100	81		170078198	19	1	Cyanobacteria	Synechococcus sp. PCC 7002		35	78211679	78183755	113955567	148241232	33864680	148238534	124024293	33864219	33241216	123969349	123967028	124026764	126697138
519792..520034	+	80	81299347	acpP	P	Synpcc7942_0536	-	COG0236IQ	Acyl carrier protein	[acyl carrier protein]	52.67	0	0.599255	0.483399	0	-	-		171191944	33241217	81299347		197627083	Cyanobacteria	Cyanobium sp. PCC 7001	3e-28	100	80		148241231	82	1	Cyanobacteria	Synechococcus sp. RCC307		35	161353765	78183754	113954189	148241231	33864679	148238533	124024294	33864220	33241217	123969350	123967029	124026765	126697139
520102..521355	+	417	81299348	-	P	Synpcc7942_0537	-	COG0304IQ	3-oxoacyl-(acyl-carrier-protein) synthase	[3-oxoacyl-(acyl carrier protein) synthase II]	58.37	0	0.239084	0.283168	2	-	-		171191943	33241218	81299348		186684666	Cyanobacteria	Nostoc punctiforme	0	99.5204	415		16329903	59	3	Cyanobacteria	Synechocystis sp. PCC 6803		35	78211677,78213728	78183753,78184042	113953673,113952828	148241230	33864678,33864937	148238532	124024295	33864221	33241218	123969351	123967030	124026766	126697140
521502..523508	+	668	81299349	-	P	Synpcc7942_0538	-	COG0021G	Transketolase	[transketolase]	58.69	0	0.422381	0.255493	3	-	PX		171191942	33241219	81299349		22299413	Cyanobacteria	Thermosynechococcus elongatus	0	100	668		22299413	28	1	Cyanobacteria	Thermosynechococcus elongatus		35	78211676	78183752	113953070,113954753	148241229	33864677	148238531	124024296	33864222	33241219,33240378	123969352,123968487	123967031	124026767,124025679	126697141
523604..524353	+	249	81299350	-	B+op	Synpcc7942_0539	-	-	-	[hypothetical protein]	55.87	0	0.342893	0.434851	2	-	-		-	-	-		196240593	Cyanobacteria	Cyanothece sp. PCC 7425	2e-45	91.5663	228		196240593	51	2	Cyanobacteria	Cyanothece sp. PCC 7425		7	-	-	-	-	-	-	124022354	-	-	-	-	-	-
524367..524828	+	153	81299351	-	X	Synpcc7942_0540	-	COG0513LKJ,COG1569R	Superfamily II DNA and RNA helicases, Predicted nucleic acid-binding protein, contains PIN domain	[hypothetical protein]	49.57	-1	0.542169	0.64995	1	Bl	-		-	-	-		153874912	Proteobacteria	Beggiatoa sp. PS	3e-33	87.5817	134		149926048	39	1	Proteobacteria	Limnobacter sp. MED105		8	-	-	-	-	-	-	-	-	-	-	-	-	-
524832..525062	+	76	81299352	-	X	Synpcc7942_0541	-	-	-	[hypothetical protein]	50.22	-1	0.612413	0.707935	1	NJ	-		-	-	-		94265475	Proteobacteria	delta proteobacterium MLMS-1	1e-19	90.7895	69		94265475	87	1	Proteobacteria	delta proteobacterium MLMS-1		5	-	-	-	-	-	-	-	-	-	-	-	-	-
525360..526253	+	297	81299353	-	P	Synpcc7942_0542	-	COG0320H	Lipoate synthase	[lipoyl synthase]	56.38	0	0.338721	0.377849	4	-	-		171192028	33241119	81299353		196183855	Cyanobacteria	Microcoleus chthonoplastes	1e-139	98.9899	294		209523734	76	2	Cyanobacteria	Arthrospira maxima		35	78211880,78213163	78185581,78184971	113955146,113955125	148243261,148241899	33866662,33865463	148238723,148239862	124024047,124022681	33864042,33863347	33241119,33240549	123969250,123968735	123966927,123966420	124026660,124026190	126697044,126696541
526250..526813	-	187	81299354	-	P	Synpcc7942_0543	-	COG0431R	Predicted flavoprotein	[hypothetical protein]	59.04	0	0.418019	0.459534	3	-	-		-	-	81299354		209526657	Cyanobacteria	Arthrospira maxima	2e-50	98.3957	184		196231761	28	1	Verrucomicrobia	Chthoniobacter flavus		24	-	78185752	113955382	148242667	33866901	148240439,148240743	-	-	33239495	-	-	-	-
526892..527161	+	89	161344094	-	P	Synpcc7942_0544	-	COG2350S	Uncharacterized protein conserved in bacteria	[YciI-like protein]	54.81	0	0.469855	0.458066	0	-	-		-	33240027	161344094		196179464	Cyanobacteria	Microcoleus chthonoplastes	4e-34	94.382	84		22297693	84	1	Cyanobacteria	Thermosynechococcus elongatus		30	161353763	78184473	113954019	148242698	33866051	148239070	124023518	33862736	33240027	161353816	123965874	124025339	161407966
527143..527835	+	230	81299356	-	-	Synpcc7942_0545	-	-	-	[hypothetical protein]	57.58	0	0.308282	0.449506	4	-	-		-	-	-		196241529	Cyanobacteria	Cyanothece sp. PCC 7425	1e-50	96.087	221		22299194	67	1	Cyanobacteria	Thermosynechococcus elongatus		13	-	-	-	-	-	-	-	-	-	-	-	-	-
527876..530023	+	715	81299357	-	-	Synpcc7942_0546	-	COG0475P,COG0589T	Kef-type K+ transport systems, membrane components, Universal stress protein UspA and related nucleotide-binding proteins	[Na+/H+ antiporter]	56.24	0	0.197074	0.32494	7	-	-		-	-	-		196255167	Cyanobacteria	Cyanothece sp. PCC 7822	0	98.7413	706		16329583	65	1	Cyanobacteria	Synechocystis sp. PCC 6803		19	78213167	78184974	113953846	-	33865459	148239853	-	-	-	-	-	-	-
530057..530566	-	169	81299358	-	O	Synpcc7942_0547	-	-	-	[hypothetical protein]	48.43	-1	0.417274	0.520762	1	-	-		-	-	-		-	-	-	-	-	-		-	-	-	-	-		1	-	-	-	-	-	-	-	-	-	-	-	-	-
530623..531783	-	386	81299359	-	-	Synpcc7942_0548	-	-	-	[hypothetical protein]	59.52	0	0.262313	0.337728	6	-	-		-	-	-		158337341	Cyanobacteria	Acaryochloris marina	1e-28	60.1036	232		196182201	58	3	Cyanobacteria	Microcoleus chthonoplastes		11	78211617	78184745	113955158	148242569	33865724	148239429	124023143	-	-	-	-	-	-
531884..532645	+	253	81299360	-	P	Synpcc7942_0549	-	COG0861P	Membrane protein TerC, possibly involved in tellurium resistance	[hypothetical protein]	54.99	0	0.303117	0.301812	2	-	-		171192289	33240448	81299360		172037084	Cyanobacteria	Cyanothece sp. ATCC 51142	5e-73	89.3281	226		196190827	99	1	Cyanobacteria	Synechococcus sp. PCC 7335		32	78212834	78184744	113953385	148242570	33865725	148239430	-	-	33240448	123968562	123966149	124025756	126696366
532654..533037	+	127	81299361	-	-	Synpcc7942_0550	-	-	-	[hypothetical protein]	58.85	0	0.502718	0.597349	1	-	-		-	-	-		186899986	Cyanobacteria	Cyanothece sp. PCC 7424	7e-39	88.189	112		196239018	61	2	Cyanobacteria	Cyanothece sp. PCC 7425		16	-	78184743	113953325	148242571	33865726	148239431	-	-	-	-	-	-	-
533570..533941	+	123	81299362	-	-	Synpcc7942_0551	-	-	-	[hypothetical protein]	58.06	0	0.356838	0.397024	1	-	-		-	-	-		170077829	Cyanobacteria	Synechococcus sp. PCC 7002	4e-31	85.3659	105		170077829	82	1	Cyanobacteria	Synechococcus sp. PCC 7002		11	-	-	-	-	-	-	-	-	-	-	-	-	-
534067..535185	+	372	81299363	-	P	Synpcc7942_0552	-	COG0381M	UDP-N-acetylglucosamine 2-epimerase	[UDP-N-acetylglucosamine 2-epimerase]	58.62	0	0.258618	0.383615	1	-	-		171192215	-	-		196242321	Cyanobacteria	Cyanothece sp. PCC 7425	9e-161	97.8495	364		22299583	56	1	Cyanobacteria	Thermosynechococcus elongatus		28	78212188	78185290	113953664	148241813	33866362,33864985	148240176	124022384	33863580	-	-	-	124025565	126696745
535182..536534	-	450	81299364	-	P	Synpcc7942_0553	-	COG0845M	Membrane-fusion protein	[secretion protein HlyD]	60.68	1	0.253916	0.326252	5	-	-		-	33240683	81299364		196240167	Cyanobacteria	Cyanothece sp. PCC 7425	6e-110	98.6667	444		196190896	96	1	Cyanobacteria	Synechococcus sp. PCC 7335		30	78213482,78214030	78184271	113955077	148241814,148241496	33865237	148239952,148240803	124022579	33863426	-	123968964	123966536	124026293	-
536594..537685	+	363	81299365	-	P	Synpcc7942_0554	-	COG0012J	Predicted GTPase, probable translation factor	[translation-associated GTPase]	56.14	0	0.247837	0.347779	1	-	-		171192216	33240682	81299365		186686385	Cyanobacteria	Nostoc punctiforme	6e-162	100	363		196191834	42	1	Cyanobacteria	Synechococcus sp. PCC 7335		35	78213481	78184272	113953017	148241815	33865238	148239951	124022580	33863425	33240682	123968846	123966535	124026292	126696665
537790..538509	+	239	81299366	-	-	Synpcc7942_0555	-	COG1451R	Predicted metal-dependent hydrolase	[zinc metalloprotease]	52.64	0	0.384196	0.48007	5	-	-		-	-	-		209525700	Cyanobacteria	Arthrospira maxima	4e-52	94.5607	226		54293386	49	2	Proteobacteria	Legionella pneumophila		3	-	-	-	-	-	-	-	-	-	-	-	-	-
538506..539219	-	237	81299367	-	P	Synpcc7942_0556	-	COG0745TK	Response regulators consisting of a CheY-like receiver domain and a winged-helix DNA-binding domain	[two component transcriptional regulator]	54.2	0	0.339349	0.487259	0	-	-		-	-	81299367		777765	Cyanobacteria	Synechococcus sp.	9e-129	100	237		777765	100	1	Cyanobacteria	Synechococcus sp.		35	78213892,78213143,78211661,78213886,78213360	78183890,78183737,78183896,78185337	113954022,113954007,113953975,113952823,113952901,113955138,113955105	148241878,148241349,148241212,148243511,148241355,148241662,148242058	33866776,33864662,33865481,33866766,33865342,33866407	148240584,148238512,148239881,148240578,148240129,148240222,148239785	124024341,124021896,124024335,124022336	33864259,33862419,33864253,33863265,33863624	33239608,33241229,33239602	123969361,123967688,123967682	123967041,123965397,123965391	124024919,124026776,124025854,124024913	126697149,126695491,126696581,126695485
539414..539605	+	63	81299368	-	O	Synpcc7942_0557	-	-	-	[hypothetical protein]	63.54	1	0.594388	0.694505	1	-	-		-	-	-		-	-	-	-	-	-		-	-	-	-	-		0	-	-	-	-	-	-	-	-	-	-	-	-	-
539683..540297	+	204	81299369	-	P	Synpcc7942_0558	-	COG0484O	DnaJ-class molecular chaperone with C-terminal Zn finger domain	[hypothetical protein]	58.86	0	0.344763	0.419714	3	-	-		-	33240478	81299369		119513416	Cyanobacteria	Nodularia spumigena	7e-44	99.5098	203		196238247	40	1	Cyanobacteria	Cyanothece sp. PCC 7425		31	78212811	78184769	113953611	148242048	33865686	148239827	124023126	33863061	33240478	-	123965972	124025428	-
540349..541242	-	297	81299370	hslO	P	Synpcc7942_0559	-	COG1281O	Disulfide bond chaperones of the HSP33 family	[Hsp33-like chaperonin]	57.94	0	0.314836	0.43298	0	-	-		-	33240477	81299370		177666627	Cyanobacteria	Cyanothece sp. PCC 8801	4e-110	99.3266	295		16330566	47	1	Cyanobacteria	Synechocystis sp. PCC 6803		33	78212812	78184768	113954333	148242546	33865687	148239826	-	-	33240477	123968255	123965973	124025429	126696056
541275..541979	-	234	81299371	-	P	Synpcc7942_0560	-	COG1122P	ABC-type cobalt transport system, ATPase component	[ATPase]	55.74	0	0.305445	0.415224	2	-	-		171192282	33240476	81299371		172035826	Cyanobacteria	Cyanothece sp. ATCC 51142	5e-74	87.1795	204		196189761	49	1	Cyanobacteria	Synechococcus sp. PCC 7335		35	78212813,78212750,78212954,78213964,78213964	78184767,78184823,78184648,78185333,78183897	113953687,113953050,113954694,113953249	148242547,148242380,148243333,148243333,148242735,148242476,148241356	33865688,33865621,33866764	148239825,148239668,148240597,148240221,148240577	124023127,124023363,124024334,124023467,124023233	33863060,33862860,33862774,33863843,33864252,33862963	33240476,33240272,33239597	123968256,123968346	123965974,123966067	124025430,124025493	126696057,126696148
542054..543049	+	331	81299372	-	-	Synpcc7942_0561	-	COG0457R	FOG: TPR repeat	[hypothetical protein]	59.04	0	0.262947	0.333041	3	-	-		-	-	-		186685537	Cyanobacteria	Nostoc punctiforme	1e-59	81.2689	269		113477212	56	1	Cyanobacteria	Trichodesmium erythraeum		15	-	-	-	-	-	-	-	-	-	-	-	-	-
543141..543596	+	151	81299373	-	P	Synpcc7942_0562	-	-	-	[hypothetical protein]	50.22	-1	0.501934	0.50737	1	-	-		171192283	33240475	81299373		196179569	Cyanobacteria	Microcoleus chthonoplastes	3e-55	98.6755	149		158333994	44	1	Cyanobacteria	Acaryochloris marina		35	78212814	78184766	113955295	148242548	33865689	148239824	124023128	33863059	33240475	123968257	123965975	124025431	126696058
543654..545654	-	666	81299374	-	P	Synpcc7942_0563	-	COG0556L	Helicase subunit of the DNA excision repair complex	[excinuclease ABC subunit B]	51.22	-1	0.216879	0.32208	4	-	-		-	33241258	-		196238254	Cyanobacteria	Cyanothece sp. PCC 7425	0	99.8498	665		196182003	39	3	Cyanobacteria	Microcoleus chthonoplastes		35	78211635	78183661	113952727	148241173	33864613	148238416	124021794	33862344	33241258	123969390	123967072	124026822	126697177
545774..546487	+	237	81299375	-	P	Synpcc7942_0564	-	COG1136V	ABC-type antimicrobial peptide transport system, ATPase component	[ATPase]	56.44	0	0.347689	0.403123	1	-	-		-	33240272	81299375		186685626	Cyanobacteria	Nostoc punctiforme	9e-84	98.3122	233		177663383	75	2	Cyanobacteria	Cyanothece sp. PCC 8801		35	78212750,78212145,78213327,78212610,78212220	78184823,78185333,78184425,78184806	113953050,113955572,113953302	148242380,148241757,148243572,148242735	33865621,33866406,33865377,33865951,33866447,33866078	148239668,148240597,148239750,148240221,148239567	124023363,124022917,124022338,124023467	33862860,33863843,33863165,33863622,33862774	33240272,33240123,33239882,33240331	123968346,123968026	123966067,123965731,123966462	124025493,124025201,124026131,124026620	126696148,126695796,126696202,126696220
546588..547250	+	220	81299376	-	-	Synpcc7942_0565	-	COG1716T	FOG: FHA domain	[FHA domain-containing protein]	52.19	0	0.267404	0.310786	0	-	-		-	-	-		196259065	Cyanobacteria	Cyanothece sp. PCC 7822	1e-23	60.9091	134		170078501	38	1	Cyanobacteria	Synechococcus sp. PCC 7002		1	-	-	-	-	-	-	-	-	-	-	-	-	-
547262..548017	+	251	81299377	-	-	Synpcc7942_0566	-	COG0561R	Predicted hydrolases of the HAD superfamily	[HAD family hydrolase]	58.86	0	0.269178	0.367347	4	-	-		-	-	-		17231206	Cyanobacteria	Nostoc sp. PCC 7120	3e-58	94.8207	238		196188882	39	1	Cyanobacteria	Synechococcus sp. PCC 7335		11	-	-	-	-	-	-	-	-	-	-	-	-	-
548019..549368	-	449	81299378	-	P	Synpcc7942_0567	-	COG0277C	FAD/FMN-containing dehydrogenases	[hypothetical protein]	57.93	0	0.270316	0.324957	7	-	-		-	33240826	-		119484348	Cyanobacteria	Lyngbya sp. PCC 8106	2e-132	98.441	442		196192006	55	1	Cyanobacteria	Synechococcus sp. PCC 7335		30	78212399	78185104	113953064	148241707	33866171	148240086	124023687	33862600	33240826	123969034	123966697	124026428	126696827
549371..550687	-	438	81299379	-	P	Synpcc7942_0568	-	COG0402FR	Cytosine deaminase and related metal-dependent hydrolases	[cytosine deaminase]	57.93	0	0.19506	0.367406	8	NJ	-		171191578	33240827	-		209525534	Cyanobacteria	Arthrospira maxima	1e-126	98.1735	430		118592963	100	1	Proteobacteria	Labrenzia aggregata		27	78212398	78185105	113953404	-	33866172	148240087	124023689	33862599	33240827	123969035	123966698	124026429	126696828
550718..551653	-	311	81299380	-	P	Synpcc7942_0569	-	COG0568K	DNA-directed RNA polymerase, sigma subunit (sigma70/sigma32)	[DNA-directed RNA polymerase sigma subunit (sigma70/sigma32)-like]	52.78	0	0.295604	0.36551	0	-	-		-	33241312	81299380		87301519	Cyanobacteria	Synechococcus sp. WH 5701	1e-103	92.6045	288		87301519	45	2	Cyanobacteria	Synechococcus sp. WH 5701		35	78214165,78212423,78212231,78211648,78214100,78212534	78185860,78185087,78185245,78185801,78183723,78184480	113954631,113954655,113954073,113954561,113953662,113954287,113953359,113955141	148243603,148242803,148241988,148242708,148243538,148241197,148241530,148242910	33867026,33866155,33866315,33866957,33864638,33866043	148240837,148240072,148238947,148240795,148238489,148239880,148239078	124024683,124023660,124022438,124021877,124022691,124023525	33864510,33862619,33863540,33862400,33863339,33862729	33241312,33240812,33239946,33241240,33240031	123969439,123969020,123968088,123969371,123968168	123967121,123966683,123965795,123967051,123965877	124026883,124026414,124025264,124025343,124026787	126697226,126696812,126695861,126697159,126695941
551878..553221	-	447	81299381	-	P	Synpcc7942_0570	-	COG0587L	DNA polymerase III, alpha subunit	[DNA polymerase III subunit alpha]	58.41	0	0.332904	0.295925	5	-	-		-	-	-		158333930	Cyanobacteria	Acaryochloris marina	1e-161	99.3289	444		158333930	84	2	Cyanobacteria	Acaryochloris marina		35	78212689	78184874	113955565	148242424	33865566	148239403	124023285	33862920	33240201	123968448	123966261	124025641	126696251
553324..554697	-	457	81299382	-	P	Synpcc7942_0571	-	COG2211G	Na+/melibiose symporter and related transporters	[sugar (glycoside-Pentoside-hexuronide) transporter]	53.42	0	0.238629	0.328983	5	-	-		-	33240853	81299382		22299064	Cyanobacteria	Thermosynechococcus elongatus	3e-154	98.9059	452		22299064	84	1	Cyanobacteria	Thermosynechococcus elongatus		34	78213611	78184153	113955340	148241577	33865119	148240267,148239472	124022278	33863665	33240853	123969055	123966717	124026455	126696847
554694..555134	-	146	81299383	-	-	Synpcc7942_0572	-	COG0346E	Lactoylglutathione lyase and related lyases	[hypothetical protein]	57.37	0	0.4148	0.489319	3	-	-		-	-	-		158335417	Cyanobacteria	Acaryochloris marina	5e-49	97.2603	142		119489525	62	2	Cyanobacteria	Lyngbya sp. PCC 8106		14	-	-	-	-	-	148240600	-	-	-	-	-	-	-
555297..555533	-	78	81299384	-	O	Synpcc7942_0573	-	-	-	[hypothetical protein]	53.16	0	0.529024	0.577153	0	-	-		-	-	-		-	-	-	-	-	-		-	-	-	-	-		0	-	-	-	-	-	-	-	-	-	-	-	-	-
555612..556442	+	276	81299385	-	-	Synpcc7942_0574	-	-	-	[hypothetical protein]	58.24	0	0.242246	0.349045	4	-	-		-	-	-		17229248	Cyanobacteria	Nostoc sp. PCC 7120	3e-57	97.1014	268		196255048	75	2	Cyanobacteria	Cyanothece sp. PCC 7822		18	78211885	-	-	-	33866654	-	-	-	-	-	-	-	-
556414..556977	-	187	81299386	-	O	Synpcc7942_0575	-	-	-	[hypothetical protein]	56.38	0	0.326517	0.344806	2	-	-		-	-	-		-	-	-	-	-	-		-	-	-	-	-		1	-	-	-	-	-	-	-	-	-	-	-	-	-
557200..558060	+	286	81299387	thiG	P	Synpcc7942_0576	-	COG2022H	Uncharacterized enzyme of thiazole biosynthesis	[thiazole synthase]	60.16	1	0.289858	0.345265	2	-	-		-	33241273	81299387		170078432	Cyanobacteria	Synechococcus sp. PCC 7002	4e-118	92.6573	265		170078432	96	1	Cyanobacteria	Synechococcus sp. PCC 7002		35	78211609	78183635	113954659	148241155	33864590	148238391	124021768	33862325	33241273	123969405	123967087	124026838	126697192
558144..558314	+	56	81299388	-	-	Synpcc7942_0577	-	-	-	[hypothetical protein]	54.39	0	0.714768	0.676246	0	-	-		-	-	-		196177305	Cyanobacteria	Microcoleus chthonoplastes	3e-10	98.2143	55		113475861	63	2	Cyanobacteria	Trichodesmium erythraeum		17	78211608	-	-	-	33864589	148238390	-	-	-	-	-	-	-
558408..559616	+	402	81299389	-	P	Synpcc7942_0578	-	COG0451MG	Nucleoside-diphosphate-sugar epimerases	[UDP-sulfoquinovose synthase]	54.34	0	0.296941	0.310729	1	-	-		171191908	33241275	81299389		87301601	Cyanobacteria	Synechococcus sp. WH 5701	0	98.5075	396		87301601	64	1	Cyanobacteria	Synechococcus sp. WH 5701		34	78211607	78183633	113953180	148241303,148241153	33864588	148238389	124021766	33862323	33241275	123969406	123967088	124026840	126697193
559632..560765	+	377	81299390	-	P	Synpcc7942_0579	-	COG0438M	Glycosyltransferase	[sulfolipid sulfoquinovosyldiacylglycerol biosynthesis protein]	58.91	0	0.252844	0.365993	2	-	-		171191907	33241276	81299390		126659065	Cyanobacteria	Cyanothece sp. CCY 0110	1e-166	100	377		196192287	92	1	Cyanobacteria	Synechococcus sp. PCC 7335		35	78211606,78213534	78183632,78184231	113953518,113954981	148241152,148242901	33864587	148238388,148238910,148238471	124021765,124023838	33862322,33862482	33241276	123969407,123967985	123967089,123965694	124026841,124025162	126697194,126695755
560720..562537	-	605	81299391	-	P	Synpcc7942_0580	-	COG0768M	Cell division protein FtsI/penicillin-binding protein 2	[peptidoglycan glycosyltransferase]	57.65	0	0.194833	0.279975	2	-	-		171191906	33239493	81299391		196180584	Cyanobacteria	Microcoleus chthonoplastes	0	96.1983	582		196188870	50	1	Cyanobacteria	Synechococcus sp. PCC 7335		35	78211605,78212254	78183631,78185221	113954455,113954016	148241151,148241963	33864586,33866292	148238387,148238969	124021764,124022465	33862321,33863517	33239493,33239969	123967578,123968109	123965282,123965817	124024767,124025286	126695381,126695882
562634..562981	-	115	81299392	-	-	Synpcc7942_0581	-	-	-	[hypothetical protein]	55.17	0	0.452792	0.548621	0	-	-		-	-	-		126657189	Cyanobacteria	Cyanothece sp. CCY 0110	5e-25	99.1304	114		119489656	43	1	Cyanobacteria	Lyngbya sp. PCC 8106		17	-	-	-	-	-	-	-	-	-	-	-	-	-
563020..564024	-	334	81299393	-	P	Synpcc7942_0582	-	COG0429R	Predicted hydrolase of the alpha/beta-hydrolase fold	[hypothetical protein]	59.7	0	0.213514	0.360973	6	-	-		-	33240688	81299393		186903386	Cyanobacteria	Cyanothece sp. PCC 7424	1e-76	98.2036	328		170077386	85	1	Cyanobacteria	Synechococcus sp. PCC 7002		26	78213490	78184264	113953198	148242778	33865229	-	-	33863433	33240688	-	123966542	124026298	-
564123..565217	+	364	81299394	-	P	Synpcc7942_0583	-	COG1239H	Mg-chelatase subunit ChlI	[protoporphyrin IX magnesium-chelatase]	57.72	0	0.266505	0.32595	2	-	-		171192220	33240596	81299394		75907741	Cyanobacteria	Anabaena variabilis	3e-160	96.1538	350		119487875	99	3	Cyanobacteria	Lyngbya sp. PCC 8106		35	78213469,78211761	78184290,78183820	113955492,113954574	148241828,148241320	33865250,33864749	148239936,148238594	124022604,124024209	33863406,33864153	33240596,33239771	123968693,123967848	123966379,123965556	124026238,124025081	126696499,126695650
565354..566079	-	241	81299395	-	P	Synpcc7942_0584	-	COG0120G	Ribose 5-phosphate isomerase	[ribose-5-phosphate isomerase A]	53.03	0	0.427398	0.427467	2	-	-		171191589	33241093	81299395		119487584	Cyanobacteria	Lyngbya sp. PCC 8106	4e-89	95.4357	230		22298816	58	1	Cyanobacteria	Thermosynechococcus elongatus		35	78213587	78184178	113954159	148243063	33865143	148240402	124022142	33863778	33241093	123969225	123966902	124026595	126697018
566168..567388	-	406	81299396	-	P	Synpcc7942_0585	-	COG0265O	Trypsin-like serine proteases, typically periplasmic, contain C-terminal PDZ domain	[PDZ/DHR/GLGF]	56.35	0	0.264555	0.405929	1	-	-		171191590	33241094	81299396		75910520	Cyanobacteria	Anabaena variabilis	1e-122	96.798	393		186900630	100	2	Cyanobacteria	Cyanothece sp. PCC 7424		35	78213588,78212506,78213828	78184177,78184460,78183951	113953263,113953916,113953193	148241474,148241931,148243064	33865142,33866071,33866708	148240403,148240523,148239037	124022141,124021959,124022538	33863779,33863903,33863458	33241094,33239558	123969226,123967643	123966903,123965337	124026596,124024871	126697019,126695442
567539..568279	-	246	81299397	-	-	Synpcc7942_0586	-	COG1409R	Predicted phosphohydrolases	[hypothetical protein]	53.31	0	0.429738	0.529166	5	NJ	-		-	-	-		75908792	Cyanobacteria	Anabaena variabilis	1e-35	96.748	238		92114672	60	1	Proteobacteria	Chromohalobacter salexigens		17	78213293	-	-	-	33865402	148239726	124022087	33863822	-	-	-	-	-
573854..576583	+	909	81299398	valS	X-FP	Synpcc7942_0587	-	COG0525J	Valyl-tRNA synthetase	[valyl-tRNA synthetase]	48.86	-1	0.337472	0.477158	3	-	PA		171191857	33241293	81299398		119489561	Cyanobacteria	Lyngbya sp. PCC 8106	0	100	909		113476946	89	1	Cyanobacteria	Trichodesmium erythraeum		35	78214062,78211836,78212910	78185780,78185627,78184679	113954820,113953240,113955156	148243515,148243311	33866926,33864825,33865789	148240776,148238671	124024602,124024122,124023208	33864455,33864084,33862987	33241293,33239720,33240397	123969424,123967796	123967106,123965505	124026858,124025030	126697211,126695598
576665..577840	-	391	81299399	purT	P	Synpcc7942_0588	-	COG0027F	Formate-dependent phosphoribosylglycinamide formyltransferase (GAR transformylase)	[phosphoribosylglycinamide formyltransferase 2]	56.89	0	0.200622	0.333973	5	-	-		-	33240634	-		75909231	Cyanobacteria	Anabaena variabilis	5e-157	99.2327	388		16330395	66	1	Cyanobacteria	Synechocystis sp. PCC 6803		35	78214189	78185881	113953868,113954562	148243627,148242516	33867049	148240862,148239542	124024704,124023257	33864531,33862941	33240634,33240458	123968626,123968273	123966322,123965991	124025937	126696431,126696074
577911..578573	+	220	81299400	-	P	Synpcc7942_0589	-	COG0727R	Predicted Fe-S-cluster oxidoreductase	[Fe-S-cluster oxidoreductase-like]	56.26	0	0.37081	0.427174	2	-	-		171192299	33240435	81299400		186684851	Cyanobacteria	Nostoc punctiforme	8e-46	52.7273	116		158336033	60	1	Cyanobacteria	Acaryochloris marina		0	-	-	-	-	-	-	-	-	-	-	-	-	-
578620..578967	+	115	81299401	-	P	Synpcc7942_0590	-	COG2119S	Predicted membrane protein	[membrane protein-like]	57.47	0	0.379933	0.446914	1	-	-		171192298	33240436	81299401		209523784	Cyanobacteria	Arthrospira maxima	2e-30	93.913	108		209523784	73	2	Cyanobacteria	Arthrospira maxima		25	78212846	78184732,78184733	113953435,113954527	148242580	-	-	-	-	-	123968553	-	-	126696357
578972..579298	+	108	81299402	-	P	Synpcc7942_0591	-	COG2119S	Predicted membrane protein	[membrane protein-like]	54.74	0	0.454092	0.524027	0	-	-		171192297	33240437	81299402		119487255	Cyanobacteria	Lyngbya sp. PCC 8106	9e-29	87.963	95		119487255	87	3	Cyanobacteria	Lyngbya sp. PCC 8106		34	78212845,78212846	78184733,78184732	113954527,113953435	148242580,148242581	33865737	148239443,148239444	124023152,124023153	33863037,33863036	33240436	123968554	-	124025748,124025747	126696358
579312..580394	-	360	81299403	-	-	Synpcc7942_0592	-	COG0205G	6-phosphofructokinase	[6-phosphofructokinase]	60.76	1	0.290242	0.405534	6	-	-		-	-	-		119510369	Cyanobacteria	Nodularia spumigena	1e-109	96.1111	346		186899163	100	2	Cyanobacteria	Cyanothece sp. PCC 7424		14	-	-	-	-	-	-	-	-	-	-	-	-	-
580422..581174	-	250	81299404	-	-	Synpcc7942_0593	-	-	-	[hypothetical protein]	56.44	0	0.405118	0.408608	1	-	-		-	-	-		177667835	Cyanobacteria	Cyanothece sp. PCC 8801	4e-20	98	245		166366249	100	1	Cyanobacteria	Microcystis aeruginosa		8	-	78184495	113953608	148241534	-	148239093	124023538	33862716	-	-	-	-	-
581205..582881	-	558	81299405	-	P	Synpcc7942_0594	-	COG2936R	Predicted acyl esterases	[hypothetical protein]	59.63	0	0.179035	0.362416	8	-	-		-	33240527	-		86605739	Cyanobacteria	Synechococcus sp. JA-3-3Ab	3e-146	95.1613	531		86610288	100	2	Cyanobacteria	Synechococcus sp. JA-2-3B'a(2-13)		27	78212554	78184496	113954378	148242020	33866026	148239094	124023539	33862715	33240527	123968176	123965885	124025352	126695949
582850..583398	-	182	81299406	-	-	Synpcc7942_0595	-	-	-	[hypothetical protein]	56.28	0	0.297717	0.393296	0	-	-		-	-	-		196177279	Cyanobacteria	Microcoleus chthonoplastes	3e-30	97.2527	177		197626587	92	1	Cyanobacteria	Cyanobium sp. PCC 7001		17	-	-	113955218	-	33865713	148239040	124023506	33862745	-	-	-	-	-
583496..584428	+	310	81299407	-	P	Synpcc7942_0596	-	COG0500QR	SAM-dependent methyltransferases	[delta(24)-sterol C-methyltransferase]	58.95	0	0.292838	0.372896	2	-	-		171192021	33241110	81299407		196191840	Cyanobacteria	Synechococcus sp. PCC 7335	5e-138	98.3871	305		22299269	92	2	Cyanobacteria	Thermosynechococcus elongatus		35	78211869	78185592	113954928	148243272	33866673	148238712	124024059	33864052	33241110	123969240	123966918	124026651	126697034
584425..585264	-	279	81299408	-	P	Synpcc7942_0597	-	COG0447H	Dihydroxynaphthoic acid synthase	[naphthoate synthase]	57.5	0	0.317777	0.392738	1	-	-		171192143	33240503	81299408		17229839	Cyanobacteria	Nostoc sp. PCC 7120	2e-134	99.2832	277		170076896	58	1	Cyanobacteria	Synechococcus sp. PCC 7002		35	78212656	78184906	113954609	148242240	33865532	148239358	124023581	33862678	33240503	123968199	123965908	124025375	126695972
585701..587473	+	590	81299409	-	-	Synpcc7942_0598	-	COG0739M	Membrane proteins related to metalloendopeptidases	[peptidoglycan-binding LysM]	59.17	0	0.216929	0.276445	2	-	-		-	-	-		166365231	Cyanobacteria	Microcystis aeruginosa	2e-81	86.7797	512		196190129	70	1	Cyanobacteria	Synechococcus sp. PCC 7335		8	-	-	-	-	-	-	-	-	-	-	-	-	-
587802..588404	-	200	81299410	-	-	Synpcc7942_0599	-	COG1309K	Transcriptional regulator	[TetR family transcriptional regulator]	57.38	0	0.253282	0.404423	3	-	-		-	-	-		186683128	Cyanobacteria	Nostoc punctiforme	8e-39	79.5	159		158334302	89	1	Cyanobacteria	Acaryochloris marina		15	-	-	-	-	-	-	-	-	-	-	-	-	-
588528..590060	-	510	81299411	-	-	Synpcc7942_0600	-	COG0515RTKL	Serine/threonine protein kinase	[serine/threonine protein kinase]	56.75	0	0.285478	0.364545	3	-	-		-	-	-		22297988	Cyanobacteria	Thermosynechococcus elongatus	5e-103	97.451	497		196238371	100	2	Cyanobacteria	Cyanothece sp. PCC 7425		14	-	-	-	-	-	-	-	-	-	-	-	-	-
590130..590390	-	86	81299412	-	X	Synpcc7942_0601	-	COG0610V	Type I site-specific restriction-modification system, R (restriction) subunit and related helicases	[hypothetical protein]	49.04	-1	0.57864	0.607403	1	Bl	-		-	-	-		78356902	Proteobacteria	Desulfovibrio desulfuricans	1e-11	89.5349	77		-	-	-	-	-		1	-	-	-	-	-	-	-	-	-	-	-	-	-
590846..591454	-	202	81299413	-	-	Synpcc7942_0602	-	-	-	[hypothetical protein]	54.68	0	0.372743	0.435415	2	-	-		-	-	-		86609418	Cyanobacteria	Synechococcus sp. JA-2-3B'a(2-13)	7e-65	99.0099	200		22298136	57	1	Cyanobacteria	Thermosynechococcus elongatus		6	-	-	-	-	-	-	-	-	-	-	-	-	-
591459..592751	-	430	81299414	glgC	P	Synpcc7942_0603	-	COG0448G	ADP-glucose pyrophosphorylase	[glucose-1-phosphate adenylyltransferase]	56.07	0	0.32375	0.323615	0	-	-		171191757	33240292	81299414		196254851	Cyanobacteria	Cyanothece sp. PCC 7822	0	100	430		196254851	100	1	Cyanobacteria	Cyanothece sp. PCC 7822		35	78212786	78184800,78183871	113954397,113954326	148242352,148241327	33865652	148239634,148240618	124023387,124024361	33862839,33864277	33240292,33239627	123968364,123967706	123966049,123965415	124025514	126696167
592890..593633	+	247	81299415	-	P	Synpcc7942_0604	-	COG0036G	Pentose-5-phosphate-3-epimerase	[ribulose-phosphate 3-epimerase]	56.72	0	0.404745	0.34512	2	-	-		171191754	33240289	81299415		148242355	Cyanobacteria	Synechococcus sp. RCC307	2e-107	92.7126	229		87302820	92	1	Cyanobacteria	Synechococcus sp. WH 5701		35	78212783	78184803	113953634,113953349	148242355	33865649	148239637	124023384	33862842	33240289	123968361	123966052	124025511	126696164
593711..594694	-	327	81299416	-	-	Synpcc7942_0605	-	COG3781S	Predicted membrane protein	[hypothetical protein]	54.67	0	0.249819	0.343634	4	-	-		-	-	-		75907145	Cyanobacteria	Anabaena variabilis	1e-75	85.9327	281		22299752	71	1	Cyanobacteria	Thermosynechococcus elongatus		15	-	-	113955582	-	-	-	-	-	-	-	-	-	-
594687..595367	-	226	81299417	aat	-	Synpcc7942_0606	-	COG2360O	Leu/Phe-tRNA-protein transferase	[leucyl/phenylalanyl-tRNA--protein transferase]	57.42	0	0.342368	0.476295	4	-	-		-	-	-		196238862	Cyanobacteria	Cyanothece sp. PCC 7425	2e-60	84.5133	191		166367199	43	1	Cyanobacteria	Microcystis aeruginosa		18	-	-	-	148241643	-	-	-	-	-	-	-	-	-
595381..595707	+	108	81299418	-	-	Synpcc7942_0607	-	-	-	[hypothetical protein]	54.74	0	0.444961	0.544259	0	-	-		-	-	-		177667524	Cyanobacteria	Cyanothece sp. PCC 8801	3e-32	96.2963	104		22297937	90	1	Cyanobacteria	Thermosynechococcus elongatus		15	-	-	-	-	-	-	-	-	-	-	-	-	-
595756..596298	+	180	81299419	-	-	Synpcc7942_0608	-	COG1791S	Uncharacterized conserved protein, contains double-stranded beta-helix domain	[hypothetical protein]	56.17	0	0.409484	0.433347	0	Bl	-		-	-	-		152985596	Proteobacteria	Pseudomonas aeruginosa	3e-64	99.4444	179		148241558	95	2	Cyanobacteria	Synechococcus sp. RCC307		14	78213538	78184228	113954894	148241558	33865186	148238896	124023853	33862470	-	-	-	-	-
596382..597872	+	496	81299420	-	P	Synpcc7942_0609	-	COG1008C	NADH:ubiquinone oxidoreductase subunit 4 (chain M)	[proton-translocating NADH-quinone oxidoreductase, chain M]	57.34	0	0.288886	0.372152	3	-	-		171192363	-	-		37521651	Cyanobacteria	Gloeobacter violaceus	1e-177	96.9758	481		37521651	52	1	Cyanobacteria	Gloeobacter violaceus		35	78212305,78212564,78213909,78213908,78212304	78185173,78184506,78183874,78185332,78185174	113954877,113953409,113954548,113954445,113953571	148241927,148242041,148241330,148241332,148241926	33866242,33866016,33866793,33866405,33866243	148239022,148239108,148240616,148240614	124023557,124024359,124024358,124022339	161350045,33864275,33864274,33863621	33240517,33239625,33239624,33239883	123968185,123967704,123967703,123968027	123965894,123965413,123965732	124025361,124024935	126695958,126695507,126695506,126695797
597977..599776	+	599	81299421	-	-	Synpcc7942_0610	-	COG0668M	Small-conductance mechanosensitive channel	[hypothetical protein]	58	0	0.211325	0.34824	9	-	-		-	-	-		197626351	Cyanobacteria	Cyanobium sp. PCC 7001	3e-113	90.985	545		119485127	100	6	Cyanobacteria	Lyngbya sp. PCC 8106		20	-	78185160	-	-	33866233	148239990	124023050	-	-	-	-	-	-
599815..602205	+	796	81299422	-	P	Synpcc7942_0611	-	COG1193L	Mismatch repair ATPase (MutS family)	[recombination and DNA strand exchange inhibitor protein]	60.73	1	0.23647	0.373688	9	-	-		-	33239697	81299422		158336591	Cyanobacteria	Acaryochloris marina	0	98.8693	787		196241284	65	2	Cyanobacteria	Cyanothece sp. PCC 7425		35	78212059	78185392	113953514	148241412	33866463	148240433	124022099	33863813	33239697	123967774	123965482	124025008	126695576
602209..603369	-	386	81299423	-	P	Synpcc7942_0612	-	COG0372C	Citrate synthase	[methylcitrate synthase]	57.71	0	0.314041	0.356075	1	-	-		-	33239637	81299423		209522713	Cyanobacteria	Arthrospira maxima	0	99.4819	384		209522713	50	1	Cyanobacteria	Arthrospira maxima		35	78213921	78183861	113953785	148243375	33866805	148240628	124024380	33864286	33239637	123967716	123965425	124024947	126695519
603504..603992	-	162	81299424	-	-	Synpcc7942_0613	-	COG2062T	Phosphohistidine phosphatase SixA	[phosphohistidine phosphatase, SixA]	62.78	1	0.483095	0.556255	2	-	-		-	-	-		158335312	Cyanobacteria	Acaryochloris marina	6e-41	99.3827	161		158335312	85	1	Cyanobacteria	Acaryochloris marina		23	78213922	-	113954453	148243374	33866806	148240629	124024381	-	-	-	-	-	-
603996..605675	-	559	81299425	-	P	Synpcc7942_0614	-	-	-	[hypothetical protein]	59.64	0	0.239751	0.312885	9	-	-		171191806	33239638	-		196178058	Cyanobacteria	Microcoleus chthonoplastes	2e-96	96.2433	538		196178058	82	3	Cyanobacteria	Microcoleus chthonoplastes		25	78213923	78185662	113953320	148243373	33866807	148240630	124024382	33864289	33239638	-	-	-	-
605836..606180	+	114	81299426	-	P	Synpcc7942_0615	-	COG0607P	Rhodanese-related sulfurtransferase	[rhodanese-like protein]	57.1	0	0.322143	0.426925	0	-	-		-	33239639	81299426		119493561	Cyanobacteria	Lyngbya sp. PCC 8106	8e-28	95.614	109		16331613	52	1	Cyanobacteria	Synechocystis sp. PCC 6803		35	78213924,78211942	78185663,78185506	113954131,113955430	148243372,148243201	33866808,33866585	148240631,148238784	124023310,124023982	33862901,33863986	33239639	123967718	123965427	124024950	126695521
606238..607299	+	353	81299427	hrcA	P	Synpcc7942_0616	-	COG1420K	Transcriptional regulator of heat shock gene	[heat-inducible transcription repressor]	58.85	0	0.293216	0.391187	3	-	-		171191807	-	-		196238163	Cyanobacteria	Cyanothece sp. PCC 7425	4e-99	98.3003	347		196238163	49	1	Cyanobacteria	Cyanothece sp. PCC 7425		25	78213925	78185664	113953279	148243371	33866809	148240632	124024384	33864291	-	-	-	-	-
607311..607688	-	125	81299428	-	-	Synpcc7942_0617	-	-	-	[hypothetical protein]	57.94	0	0.521168	0.624235	2	-	-		-	-	-		119487877	Cyanobacteria	Lyngbya sp. PCC 8106	4e-23	99.2	124		196189198	92	1	Cyanobacteria	Synechococcus sp. PCC 7335		8	-	-	-	-	-	-	-	-	-	-	-	-	-
607820..609100	+	426	81299429	-	P	Synpcc7942_0618	-	COG0499H	S-adenosylhomocysteine hydrolase	[S-adenosyl-L-homocysteine hydrolase]	58.63	0	0.33521	0.268596	2	-	-		171191930	33241235	81299429		16330671	Cyanobacteria	Synechocystis sp. PCC 6803	0	99.2958	423		16330671	79	2	Cyanobacteria	Synechocystis sp. PCC 6803		35	78211654	78183730	113953317	148241205	33864655	148238505	124021888	33862411	33241235	123969367	123967047	124026782	126697155
609153..609788	+	211	81299430	-	P	Synpcc7942_0619	-	COG0586S	Uncharacterized membrane-associated protein	[hypothetical protein]	58.49	0	0.360324	0.356403	2	-	-		-	33241234	81299430		196241297	Cyanobacteria	Cyanothece sp. PCC 7425	1e-64	95.7346	202		116074395	100	2	Cyanobacteria	Synechococcus sp. RS9916		31	78211655	78183731	113952923	148241206	33864656	148238506	124021890	33862413	33241234	123969366	123967046	124026781	126697154
609866..610570	+	234	81299431	-	-	Synpcc7942_0620	-	COG2968S	Uncharacterized conserved protein	[hypothetical protein]	58.44	0	0.368103	0.45386	2	-	-		-	-	-		119489657	Cyanobacteria	Lyngbya sp. PCC 8106	4e-48	90.1709	211		170078042	86	1	Cyanobacteria	Synechococcus sp. PCC 7002		16	-	-	-	-	-	-	-	-	-	-	-	-	-
610715..611893	+	392	81299432	-	-	Synpcc7942_0621	-	-	-	[hypothetical protein]	60.81	1	0.240825	0.333009	8	-	-		-	-	-		196178774	Cyanobacteria	Microcoleus chthonoplastes	2e-17	80.102	314		158337714	80	1	Cyanobacteria	Acaryochloris marina		11	-	-	-	-	-	-	-	-	-	-	-	-	-
611915..613912	+	665	81299433	-	P	Synpcc7942_0622	-	COG4178R	ABC-type uncharacterized transport system, permease and ATPase components	[ATPase]	55.01	0	0.221275	0.323179	3	-	-		171192126	33239531	81299433		86607682	Cyanobacteria	Synechococcus sp. JA-2-3B'a(2-13)	0	99.3985	661		197625167	100	1	Cyanobacteria	Cyanobium sp. PCC 7001		35	78213779	78183993	113954695	148241447,148241256	33864865	148240471,148239032	124022026,124021801	33863862,33862350	33239531	123967614	123965309	124024842	126695414
613972..615351	+	459	81299434	-	P	Synpcc7942_0623	-	COG0492O,COG0526OC	Thioredoxin reductase, Thiol-disulfide isomerase and thioredoxins	[thioredoxin reductase]	57.9	0	0.220305	0.291282	2	-	-		171191525	33240695	-		17228232	Cyanobacteria	Nostoc sp. PCC 7120	2e-178	98.2571	451		86610230	93	1	Cyanobacteria	Synechococcus sp. JA-2-3B'a(2-13)		28	78213498	78184257	113955357	148242782	33865221	148239970	-	-	33240695	123968858	123966548	124026304	126696678
615361..616419	+	352	81299435	-	P	Synpcc7942_0624	-	COG1142C	Fe-S-cluster-containing hydrogenase components 2	[light dependent period]	60.25	1	0.249512	0.371987	5	-	-		171192067	33241163	81299435		170079164	Cyanobacteria	Synechococcus sp. PCC 7002	2e-99	94.6023	333		16332000	57	1	Cyanobacteria	Synechocystis sp. PCC 6803		35	78211930	78185518	113954686	148243213	33866597	148238772	124023993	33863997	33241163	123969299	123966975	124026710	126697089
616419..618185	+	588	81299436	-	P	Synpcc7942_0625	-	COG3854S	Uncharacterized protein conserved in bacteria	[single-stranded nucleic acid binding R3H]	59.2	0	0.308976	0.376309	1	-	-		171192068	-	-		196238716	Cyanobacteria	Cyanothece sp. PCC 7425	0	96.4286	567		196238716	99	2	Cyanobacteria	Cyanothece sp. PCC 7425		25	78211931	78185517	113954993	148243212	33866596	148238773	124023992	33863996	-	-	-	-	-
618362..620221	+	619	81299437	-	P	Synpcc7942_0626	-	COG0129EG	Dihydroxyacid dehydratase/phosphogluconate dehydratase	[dihydroxy-acid dehydratase]	59.62	0	0.277711	0.31883	2	Bl	-		171191759	33240297	81299437		77165468	Proteobacteria	Nitrosococcus oceani	0	99.3538	615		207090572	100	3	Proteobacteria	Nitrosococcus oceani		35	78212791	78184795	113952927	148242347	33865657	148239467	124023394	33862833	33240297	123968369	123966044	124025519	126696172
620462..621226	+	254	81299438	-	P	Synpcc7942_0627	-	COG0546R	Predicted phosphatases	[hypothetical protein]	57.12	0	0.299245	0.381287	7	-	-		-	33241164	81299438		196189082	Cyanobacteria	Synechococcus sp. PCC 7335	7e-51	92.9134	236		37521612	49	3	Cyanobacteria	Gloeobacter violaceus		34	78211932	78185516	113952867	148243211	33866595	148238774	124023991	-	33241164	123969300	123966976	124026711	126697090
621277..622137	+	286	81299439	-	P	Synpcc7942_0628	-	COG0421E	Spermidine synthase	[spermidine synthase]	57.84	0	0.308197	0.327467	1	-	-		171191860	33241297	-		78185796	Cyanobacteria	Synechococcus sp. CC9902	5e-93	96.1538	275		78185796	100	2	Cyanobacteria	Synechococcus sp. CC9902		27	78214094	78185796	113954581	148243533	33866951	148240789,148239528	124024638	161350039	33241297	123969427	123967109	124026863	126697214
622134..622340	-	68	81299440	-	O	Synpcc7942_0629	-	-	-	[hypothetical protein]	60.87	1	0.617849	0.644128	3	-	-		-	-	-		-	-	-	-	-	-		-	-	-	-	-		0	-	-	-	-	-	-	-	-	-	-	-	-	-
622432..623574	+	380	81299441	-	-	Synpcc7942_0630	-	-	-	[hypothetical protein]	61.42	1	0.293618	0.364516	5	-	-		-	-	-		159027872	Cyanobacteria	Microcystis aeruginosa	6e-38	51.5789	196		170077401	64	2	Cyanobacteria	Synechococcus sp. PCC 7002		8	-	-	-	-	-	-	-	-	-	-	-	-	-
623876..624262	-	128	81299442	rplL	P	Synpcc7942_0631	-	COG0222J	Ribosomal protein L7/L12	[50S ribosomal protein L7/L12]	54.01	0	0.581068	0.443602	0	-	-		171191833	33239679	81299442		196256108	Cyanobacteria	Cyanothece sp. PCC 7822	8e-51	100	128		170077647	26	1	Cyanobacteria	Synechococcus sp. PCC 7002		34	78213976	78185720	113954456	148243454	33866870	148240707	124024468	33864355	33239679	123967756	123965465	124024990	126695559
624322..624849	-	175	81299443	rplJ	P	Synpcc7942_0632	-	COG0244J	Ribosomal protein L10	[50S ribosomal protein L10]	53.79	0	0.351764	0.287475	1	-	-		171191834	33239680	81299443		87123511	Cyanobacteria	Synechococcus sp. RS9917	3e-60	100	175		197625358	100	1	Cyanobacteria	Cyanobium sp. PCC 7001		35	78213977	162138549	113955153	148243455	33866871	148240708	124024467	33864354	33239680	123967757	123965466	124024991	126695560
625078..625791	-	237	81299444	rplA	P	Synpcc7942_0633	-	COG0081J	Ribosomal protein L1	[50S ribosomal protein L1]	55.74	0	0.458684	0.306437	0	-	-		171191835	33239681	81299444		22297840	Cyanobacteria	Thermosynechococcus elongatus	3e-110	99.1561	235		113474159	76	2	Cyanobacteria	Trichodesmium erythraeum		35	78213978	78185722	113952883	148243456	33866872	148240709	124024466	33864353	33239681	123967758	123965467	124024992	126695561
625866..626291	-	141	81299445	rplK	P	Synpcc7942_0634	-	COG0080J	Ribosomal protein L11	[50S ribosomal protein L11]	55.4	0	0.496049	0.352149	0	-	-		171191836	33239682	81299445		196239930	Cyanobacteria	Cyanothece sp. PCC 7425	3e-63	100	141		196239930	59	1	Cyanobacteria	Cyanothece sp. PCC 7425		35	78213979	78185723	113953505	148243457	33866873	148240710	124024465	33864352	33239682	123967759	123965468	124024993	126695562
626299..626916	-	205	81299446	nusG	P	Synpcc7942_0635	-	COG0250K	Transcription antiterminator	[transcription antitermination protein NusG]	54.85	0	0.354725	0.328855	0	-	-		171191837	33239683	81299446		196180532	Cyanobacteria	Microcoleus chthonoplastes	3e-83	89.2683	183		196192849	91	1	Cyanobacteria	Synechococcus sp. PCC 7335		35	78213980	78185724	113953085	148243458	33866874	148240711	124024464	33864351	33239683	123967760	123965469	124024994	126695563
626925..627170	-	81	81299447	secE	P	Synpcc7942_0636	-	COG0690U	Preprotein translocase subunit SecE	[preprotein translocase subunit SecE]	50	-1	0.563283	0.519524	0	-	-		171191838	33239684	81299447		196180343	Cyanobacteria	Microcoleus chthonoplastes	2e-20	92.5926	75		113474162	26	1	Cyanobacteria	Trichodesmium erythraeum		25	78213981	162138548	-	-	-	148240712	-	33864350	33239684	-	123965470	-	126695564
627275..629962	-	895	81299448	-	P	Synpcc7942_0637	-	COG0542O	ATPases with chaperone activity, ATP-binding subunit	[ATPase]	58.63	0	0.210736	0.297432	6	-	-		-	-	81299448		119489291	Cyanobacteria	Lyngbya sp. PCC 8106	0	99.8883	894		16331154	79	7	Cyanobacteria	Synechocystis sp. PCC 6803		35	78212541,78213982,78213152	78184486,78185726,78184962	113953637,113955592,113955104	148242005,148243460,148241887	33866037,33866876,33865472	148239084,148240713,148239871	124023532,124024462,124022698	33862722,33864349,33863332	33240532,33239685,33240557	123968171,123968727,123967762	123965880,123966412,123965471	124025347,124024996,124026198	126695944,126696533,126695565
630050..630463	-	137	81299449	-	P	Synpcc7942_0638	-	COG0346E	Lactoylglutathione lyase and related lyases	[glyoxalase I]	58.7	0	0.530732	0.564448	1	-	-		171191840	33239686	-		196183629	Cyanobacteria	Microcoleus chthonoplastes	2e-61	98.5401	135		86605927	68	1	Cyanobacteria	Synechococcus sp. JA-3-3Ab		31	78213983	78185727	113953153	148243461	33866877	148240714	124024461	33864348	33239686	123968243	-	-	126696017
630677..631969	+	430	81299450	eno	P	Synpcc7942_0639	-	COG0148G	Enolase	[phosphopyruvate hydratase]	57.39	0	0.270514	0.232514	0	-	-		171191841	33239687	81299450		126656698	Cyanobacteria	Cyanothece sp. CCY 0110	5e-180	97.6744	420		22298200	47	1	Cyanobacteria	Thermosynechococcus elongatus		35	78213984	78185728	113953940	148243462	33866878	148240715	124024460	33864347	33239687	123967763	123965472	124024997	126695566
632225..633991	+	588	81299451	-	P	Synpcc7942_0640	-	COG1132V	ABC-type multidrug transport system, ATPase and permease components	[ATPase]	53.25	0	0.190384	0.326936	3	-	-		171191714	33240192	81299451		22298197	Cyanobacteria	Thermosynechococcus elongatus	0	98.4694	579		22298197	64	1	Cyanobacteria	Thermosynechococcus elongatus		35	78212681,78212502,78213168,78214031,78213344,78214010	78184882,78184975,78183801,78184456,78183701,78184407	113953155,113955085,113953890,113954944,113953211	148242433,148241587,148241936,148242075,148243200	33865557,33866075,33865493,33864729,33864947,33865458,33865359	148239394,148239852,148240802,148239032,148238464,148239769	124023277,124021801,124022533,124021842,124023094	33862928,33863351,33862350,33863462,33862366,33863091	33240192,33240014,33240546,33240349	123968439,123968738,123968152,123968963,123968576	123966270,123966423,123965860,123966135	124025632,124026806,124026187,124025327,124025773	126696242,126696544,126695925,126696381
634089..635996	-	635	81299452	sdhA	P	Synpcc7942_0641	-	COG1053C	Succinate dehydrogenase/fumarate reductase, flavoprotein subunit	[succinate dehydrogenase flavoprotein subunit]	57.76	0	0.157807	0.318377	6	-	-		-	33240149	-		116071200	Cyanobacteria	Synechococcus sp. BL107	0	99.2126	630		118046312	100	3	Chloroflexi	Chloroflexus aggregans		35	78213603,78213843	78184162,78183936	113955251	148241402	33865125,33866724	148240540	124021882,124021931	33862405,33862450	33240149,33239571	123968792	123965347	124024884	126696603
636125..636670	-	181	81299453	-	P	Synpcc7942_0642	-	COG1225O	Peroxiredoxin	[bacterioferritin comigratory protein]	59.34	0	0.342976	0.392111	0	-	-		-	33240382	81299453		159028619	Cyanobacteria	Microcystis aeruginosa	2e-58	98.3425	178		158336079	50	1	Cyanobacteria	Acaryochloris marina		35	78212936,78212672,78213815	78184653,78184889,78183965,78184723	113955119,113953387,113953252	148242483,148241491,148242441,148242337,148241485	33865814,33866694	148239572,148239378,148240508	124022787,124021974,124023601	33863283,33863889,33862660	33240382,33239545	123968491,123967629,123967918	123966218,123965324,123965617	124025683,124024857,124026345,124026271	126696294,126695429,126695718
636762..636965	+	67	81299454	-	-	Synpcc7942_0643	-	-	-	[hypothetical protein]	57.35	0	0.428586	0.492651	1	Bl	-		-	-	-		194365549	Proteobacteria	Stenotrophomonas maltophilia	2e-09	91.0448	61		15888539	100	2	Proteobacteria	Agrobacterium tumefaciens		13	-	-	-	-	-	-	-	-	-	-	-	-	-
637075..639339	+	754	81299455	-	-	Synpcc7942_0644	-	COG0642T	Signal transduction histidine kinase	[GAF sensor hybrid histidine kinase]	51.3	-1	0.268082	0.390777	5	-	-		-	-	-		196181837	Cyanobacteria	Microcoleus chthonoplastes	8e-142	89.9204	678		209525380	52	1	Cyanobacteria	Arthrospira maxima		13	-	-	-	-	-	-	-	-	-	-	-	-	-
639397..640758	+	453	81299456	-	P	Synpcc7942_0645	-	COG0001H	Glutamate-1-semialdehyde aminotransferase	[glutamate-1-semialdehyde aminotransferase]	58	0	0.281881	0.240256	1	-	PX		171191515	33239933	81299456		2982001	Cyanobacteria	Synechococcus sp.	0	95.3642	432		114794445	97	3	Cyanobacteria	Synechococcus sp.		35	78212209	162138552	113953774	148242747	33866341	148240157	124022405	33863564,33862376	33239933	123968076,123969032	123965782,123966695	124025251	126695848,126696825
640765..640992	+	75	81299457	-	O	Synpcc7942_0646	-	-	-	[hypothetical protein]	53.51	0	0.650617	0.695387	0	-	-		-	-	-		-	-	-	-	-	-		-	-	-	-	-		0	-	-	-	-	-	-	-	-	-	-	-	-	-
641196..641738	+	180	81299458	-	-	Synpcc7942_0647	-	COG1376S	Uncharacterized protein conserved in bacteria	[hypothetical protein]	55.8	0	0.415575	0.485692	4	-	-		-	-	-		177666379	Cyanobacteria	Cyanothece sp. PCC 8801	2e-48	90.5556	163		186898677	100	7	Cyanobacteria	Cyanothece sp. PCC 7424		16	78214188,78212228	78184905,78185249,78184349	113955394,113953250,113952854	148242242	-	148239359,148238943,148239504	124022435	33862677,33863542	-	-	-	-	-
641843..642694	+	283	81299459	-	X	Synpcc7942_0648	-	-	-	[hypothetical protein]	40.02	-2	0.641159	0.831112	0	Bl	-		-	-	-		209551798	Proteobacteria	Rhizobium leguminosarum	5e-43	86.9258	246		158333852	53	3	Cyanobacteria	Acaryochloris marina		1	-	-	-	-	-	-	-	-	-	-	-	-	-
642767..643966	-	399	81299460	-	P	Synpcc7942_0649	-	COG0568K	DNA-directed RNA polymerase, sigma subunit (sigma70/sigma32)	[RNA polymerase sigma factor RpoD]	55.83	0	0.257428	0.230106	1	-	-		171192309	33239946	81299460		196192415	Cyanobacteria	Synechococcus sp. PCC 7335	1e-164	96.2406	384		1588486	68	1	Cyanobacteria	Synechococcus sp.		35	78212231,78214100,78211648,78212423,78212534	78185245,78185801,78183723,78185087,78184480	113954073,113953359,113954655	148241988,148243538,148242803,148243603,148242708,148242910	33866315,33866957,33864638,33866155,33866043	148238947,148240795,148238489,148240072,148240837	124022438,124024644,124023660,124023525	33863540,33864481,33862619,33862729	33239946,33241240,33240812,33240031	123968088,123969371,123969020,123969439	123965795,123967051,123966683,123967121	124025264,124026414,124026787,124025343	126695861,126697159,126696812,126697226
644174..644659	-	161	81299461	-	-	Synpcc7942_0650	-	COG0454KR	Histone acetyltransferase HPA2 and related acetyltransferases	[hypothetical protein]	55.76	0	0.357777	0.359382	1	-	-		-	-	-		186900146	Cyanobacteria	Cyanothece sp. PCC 7424	2e-45	96.2733	155		170700856	34	1	Proteobacteria	Burkholderia ambifaria		15	-	-	-	-	-	-	-	-	-	-	-	-	-
644741..647161	+	806	81299462	-	P	Synpcc7942_0651	-	COG1198L	Primosomal protein N' (replication factor Y) - superfamily II helicase	[primosome assembly protein PriA]	58.9	0	0.16953	0.321825	8	-	-		171192308	33239948	81299462		196238682	Cyanobacteria	Cyanothece sp. PCC 7425	0	99.6278	803		196238682	64	3	Cyanobacteria	Cyanothece sp. PCC 7425		25	-	78185244	113954395	148241987	33866314	-	124022440	33863539	33239948	-	-	-	-
647124..648713	-	529	81299463	-	-	Synpcc7942_0652	-	-	-	[hypothetical protein]	58.87	0	0.240173	0.360378	8	-	-		-	-	-		209523676	Cyanobacteria	Arthrospira maxima	3e-153	96.5974	511		196188944	81	1	Cyanobacteria	Synechococcus sp. PCC 7335		17	-	-	-	-	-	-	-	-	-	-	-	-	-
648710..649441	-	243	81299464	-	P	Synpcc7942_0653	-	COG0652O	Peptidyl-prolyl cis-trans isomerase (rotamase) - cyclophilin family	[peptidyl-prolyl cis-trans isomerase]	56.42	0	0.320271	0.392041	2	-	-		171191529	33240702	-		196181236	Cyanobacteria	Microcoleus chthonoplastes	1e-79	98.7654	240		186900670	49	2	Cyanobacteria	Cyanothece sp. PCC 7424		35	78211587	78184247,78183612	113954452,113954808	148242792,148241129	33865213,33864568	148239981,148238367	124022555,124021744	33863447,33862303	33239477	123967561,123968865	123965259	124026311,124024737	126695362,126696685
649443..650009	-	188	81299465	-	P	Synpcc7942_0654	-	-	-	[photosystem I assembly protein Ycf4]	59.44	0	0.312173	0.381399	1	-	-		171191530	33240703	81299465		119486383	Cyanobacteria	Lyngbya sp. PCC 8106	7e-68	93.617	176		196188698	61	1	Cyanobacteria	Synechococcus sp. PCC 7335		35	78213508	78184246	113955069	148242793	33865212	148239982	124022554	33863448	33240703	123968866	123966556	124026312	126696686
650232..651290	+	352	81299466	-	P	Synpcc7942_0655	-	-	-	[photosystem II D2 protein (photosystem q(a) protein)]	57.32	0	0.538214	0.49969	1	-	-		-	-	-		154586	Cyanobacteria	Synechococcus sp.	0	100	352		-	-	-	-	-		35	78213883,78213509,78212576,78212069,78211859	78184245,78183898,78184518,78185603,78185383,78185380	113955306,113953456,113955516,113954773,113954422,113954432	148242794,148241358,148242540,148243282,148243108,148242539	33866762,33865211,33866004,33866683,33866451,33865517	148240575,148239983,148239120,148240420,148239126,148238702	124022552,124023568,124022119	33863449,33863799,33862692	33240704,33239704	123968867,123968785,123967781	123966557,123965490,123965488	124026313,124026278,124026032,124025016	126696687,126695583
651274..652659	+	461	81299467	-	P	Synpcc7942_0656	-	-	-	[photosystem II 44 kDa subunit reaction center protein]	57.72	0	0.41774	0.231149	0	-	PHX		171191532	33240705	81299467		154589	Cyanobacteria	Synechococcus sp.	0	100	461		154589	100	1	Cyanobacteria	Synechococcus sp.		35	78213510	78184244	113952839,113953324	148242795	33865210	148239984,148238854	124022551	33863450	33240705,33239806	123968868,123967876	123966558,123965582	124026314,124025118	126696688,126695678
653047..653388	-	113	81299468	-	-	Synpcc7942_0657	-	-	-	[hypothetical protein]	52.05	0	0.475188	0.438526	0	-	-		-	-	-		166366944	Cyanobacteria	Microcystis aeruginosa	5e-46	91.1504	103		166366944	63	1	Cyanobacteria	Microcystis aeruginosa		23	78211934	78185514	113955245	148243209	33866593	148238776	-	-	-	-	-	-	-
653558..653770	-	70	81299469	-	P	Synpcc7942_0658	-	-	-	[hypothetical protein]	56.81	0	0.479736	0.487811	0	-	-		171192070	33241166	81299469		113954421	Cyanobacteria	Synechococcus sp. CC9311	2e-16	100	70		87300920	100	2	Cyanobacteria	Synechococcus sp. WH 5701		35	78211935	78185513	113954421	148243208	33866592	148238777	124023989	33863993	33241166	123969302	123966983	124026713	126697092
653854..655275	-	473	81299470	-	P	Synpcc7942_0659	-	COG1199KL	Rad3-related DNA helicases	[Rad3-related DNA helicases-like]	60.69	1	0.253398	0.330965	9	-	-		-	33241167	81299470		75909352	Cyanobacteria	Anabaena variabilis	6e-73	96.4059	456		86605833	100	2	Cyanobacteria	Synechococcus sp. JA-3-3Ab		29	78211936	78185512	113953084	148243207	33866591	148238778	124023988	33863992	33241167	-	-	124026714	-
655282..656253	+	323	81299471	-	P	Synpcc7942_0660	-	COG0287E	Prephenate dehydrogenase	[arogenate dehydrogenase]	61.21	1	0.308375	0.425552	5	-	-		171192071	33241168	81299471		177664825	Cyanobacteria	Cyanothece sp. PCC 8801	7e-81	86.0681	278		196241836	77	1	Cyanobacteria	Cyanothece sp. PCC 7425		35	78211937	78185511	113953565	148243206	33866590	148238779	124023987	33863991	33241168	123969304	123966985	124026715	126697094
656270..657874	+	534	81299472	-	-	Synpcc7942_0661	-	-	-	[hypothetical protein]	60.19	1	0.226337	0.371429	6	-	-		-	-	-		186903948	Cyanobacteria	Cyanothece sp. PCC 7424	5e-65	90.824	485		22299197	100	1	Cyanobacteria	Thermosynechococcus elongatus		14	-	-	-	-	-	-	-	-	-	-	-	-	-
657943..658857	+	304	81299473	-	-	Synpcc7942_0662	-	-	-	[hypothetical protein]	57.92	0	0.261879	0.30056	2	-	-		-	-	-		33864411	Cyanobacteria	Prochlorococcus marinus	4e-45	93.0921	283		119484510	73	1	Cyanobacteria	Lyngbya sp. PCC 8106		2	-	-	-	-	-	-	-	33864411	-	-	-	-	-
658977..660875	+	632	81299474	-	-	Synpcc7942_0663	-	COG2114T,COG4252T	Adenylate cyclase, family 3 (some proteins contain HAMP domain), Predicted transmembrane sensor domain	[putative adenylate/guanylate cyclase]	60.29	1	0.191966	0.2946	8	-	-		-	-	-		197627075	Cyanobacteria	Cyanobium sp. PCC 7001	4e-121	93.8291	593		113955050	100	6	Cyanobacteria	Synechococcus sp. CC9311		9	78214021	-	113955050	-	-	-	124024521	33864416,33864410	-	-	-	-	-
660875..662224	+	449	81299475	-	P	Synpcc7942_0664	-	COG0664T,COG3264M	cAMP-binding proteins - catabolite gene activator and regulatory subunit of cAMP-dependent protein kinases, Small-conductance mechanosensitive channel	[cyclic nucleotide-binding]	52.74	0	0.253627	0.393781	2	-	-		171192268	33240242	81299475		22298372	Cyanobacteria	Thermosynechococcus elongatus	4e-106	96.6592	434		22298372	48	1	Cyanobacteria	Thermosynechococcus elongatus		10	-	-	-	-	-	148240732	-	33864413	-	-	-	-	-
662232..662978	-	248	81299476	-	P	Synpcc7942_0665	-	COG1402R	Uncharacterized protein, putative amidase	[hypothetical protein]	57.83	0	0.323372	0.436372	2	-	-		-	33239716	-		22298935	Cyanobacteria	Thermosynechococcus elongatus	2e-101	99.5968	247		22298935	45	1	Cyanobacteria	Thermosynechococcus elongatus		25	78211840	78185623,78185203	113953418	148243306,148242686	33864829	148238675	124024119	33864081	33239716	-	-	-	-
663141..663761	+	206	81299477	-	-	Synpcc7942_0666	-	COG0484O	DnaJ-class molecular chaperone with C-terminal Zn finger domain	[heat shock protein DnaJ-like]	59.58	0	0.281585	0.277791	1	-	-		-	-	-		196242343	Cyanobacteria	Cyanothece sp. PCC 7425	1e-18	93.6893	193		158333410	50	1	Cyanobacteria	Acaryochloris marina		11	-	-	-	-	-	-	-	-	-	-	-	-	-
663985..664296	+	103	81299478	-	P	Synpcc7942_0667	-	-	-	[hypothetical protein]	54.49	0	0.428512	0.442108	0	-	-		171192008	-	-		186681841	Cyanobacteria	Nostoc punctiforme	5e-40	90.2913	93		196239222	40	3	Cyanobacteria	Cyanothece sp. PCC 7425		17	-	-	-	-	-	-	-	-	-	-	-	-	-
664306..664446	-	46	81299479	-	P	Synpcc7942_0668	-	-	-	[hypothetical protein]	53.9	0	0.654173	0.643997	1	-	-		-	33240183	-		170078200	Cyanobacteria	Synechococcus sp. PCC 7002	5e-11	93.4783	43		86605391	68	1	Cyanobacteria	Synechococcus sp. JA-3-3Ab		22	78211841	78185622	-	148243305	-	148238676	-	-	33240183	123968435	123966273	124025625	126696238
664540..665124	+	194	81299480	-	P	Synpcc7942_0669	-	COG2094L	3-methyladenine DNA glycosylase	[DNA-3-methyladenine glycosylase]	59.66	0	0.394105	0.500807	3	-	-		-	33239715	-		22299690	Cyanobacteria	Thermosynechococcus elongatus	6e-49	82.4742	160		22299690	59	1	Cyanobacteria	Thermosynechococcus elongatus		19	78211843	78185619	113952876	148243304	33864831	148238679	124024085,124024109	33864075	33239715	-	-	124025026	-
665121..666137	+	338	81299481	pyrB	P	Synpcc7942_0670	-	COG0540F	Aspartate carbamoyltransferase, catalytic chain	[aspartate carbamoyltransferase catalytic subunit]	57.72	0	0.320225	0.468124	3	-	-		-	33239714	81299481		17229173	Cyanobacteria	Nostoc sp. PCC 7120	7e-135	97.3373	329		86606385	100	1	Cyanobacteria	Synechococcus sp. JA-3-3Ab		35	78211844,78214135,78212464	78185618,78185828,78185049	113954497,113954206	148243303,148242854	33864832,33866984,33866120	148238680,148240024	124024084,124023615	33864074,33862652	33239714,33240786	123967791,123968994	123965500,123966657	124025025,124026386	126695593,126696786
666156..666653	+	165	81299482	-	-	Synpcc7942_0671	-	COG2426S	Predicted membrane protein	[hypothetical protein]	58.63	0	0.347973	0.451854	0	Bl	-		-	-	-		46198494	Deinococcus-Thermus	Thermus thermophilus	8e-42	90.9091	150		73669095	99	2	Euryarchaeota	Methanosarcina barkeri		1	-	-	-	-	-	-	-	-	-	-	-	-	-
666887..667849	+	320	81299483	-	P	Synpcc7942_0672	-	COG0568K	DNA-directed RNA polymerase, sigma subunit (sigma70/sigma32)	[RNA polymerase sigma factor SigD]	54.93	0	0.22455	0.283415	3	-	-		-	33241240	-		158337052	Cyanobacteria	Acaryochloris marina	5e-125	99.375	318		16330303	71	1	Cyanobacteria	Synechocystis sp. PCC 6803		35	78211648,78214100,78212231,78212423,78214165,78212534	78183723,78185801,78185245,78185087,78185860,78184480	113954287,113954561,113953359,113954073,113954655,113954631,113953662,113955141	148241197,148243538,148241988,148243603,148242803,148242708,148241530,148242910	33864638,33866957,33866315,33866155,33867026,33866043	148239880,148238489,148240795,148238947,148240072,148240837,148239078	124021877,124022691,124024644,124022438,124023660,124024683,124023525	33862400,33863339,33864481,33863540,33862619,33864510,33862729	33241240,33239946,33240812,33241312,33240031	123969371,123968088,123969439,123969020,123968168	123967051,123965795,123966683,123967121,123965877	124026787,124025264,124026414,124026883,124025343	126697159,126695861,126696812,126697226,126695941
667849..668931	+	360	81299484	-	P	Synpcc7942_0673	-	COG1194L	A/G-specific DNA glycosylase	[A/G-specific DNA-adenine glycosylase]	54.94	0	0.235068	0.31814	4	-	-		-	33241238	-		22298621	Cyanobacteria	Thermosynechococcus elongatus	1e-145	96.6667	348		22298621	79	1	Cyanobacteria	Thermosynechococcus elongatus		23	78211651	78183727	113954882	148241202	33864651	148238499	124021885	33862408	33241238	-	-	124026785	-
669347..670300	+	317	81299485	-	P	Synpcc7942_0674	-	COG0408H	Coproporphyrinogen III oxidase	[coproporphyrinogen III oxidase]	59.01	0	0.353868	0.270549	3	-	-		171192083	33241186	81299485		196237623	Cyanobacteria	Cyanothece sp. PCC 7425	4e-150	99.0536	314		196237623	53	3	Cyanobacteria	Cyanothece sp. PCC 7425		35	78211955	78185492	113954279	148243182	33866572	148238797	124023960	33863973	33241186	123969321	123967002	124026733	126697111
670297..670818	-	173	81299486	-	P	Synpcc7942_0675	-	-	-	[hypothetical protein]	56.32	0	0.305653	0.417092	0	-	-		171192084	33241188	81299486		209525214	Cyanobacteria	Arthrospira maxima	8e-33	96.5318	167		196237728	41	1	Cyanobacteria	Cyanothece sp. PCC 7425		35	78211957	78185490	113954006	148243180	33866570	148238799	124023958	33863971	33241188	123969322	123967003	124026735	126697112
670914..672119	+	401	81299487	-	P	Synpcc7942_0676	-	COG4370S	Uncharacterized protein conserved in bacteria	[hypothetical protein]	57.13	0	0.298873	0.436143	6	-	-		-	33239591	-		159028315	Cyanobacteria	Microcystis aeruginosa	1e-111	97.2569	390		16329785	50	1	Cyanobacteria	Synechocystis sp. PCC 6803		35	78213867,78211961	78183913,78185486	113952782,113952934	148241371,148243177	33866748,33866566	148240563,148238803	124024313,124023954	33864236,33863968	33239591,33241191	123967673,123969326	123965367,123967006	124026739	126695473,126697116
672082..672462	-	126	81299488	-	-	Synpcc7942_0677	-	COG1695K	Predicted transcriptional regulators	[PadR family transcriptional regulator]	53.54	0	0.419812	0.472372	0	-	-		-	-	-		119389346	Cyanobacteria	Synechococcus sp.	4e-69	100	126		119389346	100	1	Cyanobacteria	Synechococcus sp.		14	78211958	78185489	113953375	148243179	33866569	148238800	-	-	-	-	-	-	-
672767..673402	+	211	81299489	-	P	Synpcc7942_0678	-	COG0349J	Ribonuclease D	[3'-5' exonuclease]	55.82	0	0.348121	0.393084	2	-	-		-	33241189	81299489		170078658	Cyanobacteria	Synechococcus sp. PCC 7002	4e-74	96.6825	204		170078658	56	1	Cyanobacteria	Synechococcus sp. PCC 7002		35	78211959	78185488	113955257	148243178	33866568	148238801	124023956	33863970	33241189	123969324	123967004	124026737	126697114
673785..674108	+	107	81299490	-	P	Synpcc7942_0679	-	COG0724R	RNA-binding proteins (RRM domain)	[RNA-binding region RNP-1]	57.41	0	0.461497	0.354291	0	-	-		-	33240647	81299490		541309	Cyanobacteria	Synechococcus sp.	1e-51	95.3271	102		541309	100	1	Cyanobacteria	Synechococcus sp.		35	78211572,78213170,78213901	78183598,78184977,78183882	113953042,113955034,113953704	148241113,148242178,148241340	33864553,33865457,33866785	148239850,148238350,148240593	124022676,124021728,124024351	33863352,33862287,33864267	33239465,33240647,33239617	123967549	123965247,123966783,123965405	124024725,124024927	126695350
674334..675149	+	271	81299491	-	-	Synpcc7942_0680	-	COG3000I	Sterol desaturase	[C-5 sterol desaturase]	47.79	-1	0.3534	0.519186	0	-	-		-	-	-		196175844	Cyanobacteria	Microcoleus chthonoplastes	3e-72	84.1328	228		196192131	57	1	Cyanobacteria	Synechococcus sp. PCC 7335		6	-	-	-	-	-	-	-	-	-	-	-	-	-
675164..675862	-	232	81299492	ispD	P	Synpcc7942_0681	-	COG1211I	4-diphosphocytidyl-2-methyl-D-erithritol synthase	[2-C-methyl-D-erythritol 4-phosphate cytidylyltransferase]	57.8	0	0.32713	0.456896	4	-	-		171192205	33239905	81299492		196190410	Cyanobacteria	Synechococcus sp. PCC 7335	5e-81	99.1379	230		196190410	92	1	Cyanobacteria	Synechococcus sp. PCC 7335		35	78212170	78185308	113953866	148241783	33866381	148240194	124022365	33863597	33239905	123968047	123965752	124025220	126695817
675946..676905	+	319	81299493	-	-	Synpcc7942_0682	-	COG0859M	ADP-heptose:LPS heptosyltransferase	[hypothetical protein]	57.4	0	0.257612	0.333435	1	-	-		-	-	-		113474466	Cyanobacteria	Trichodesmium erythraeum	1e-109	99.6865	318		22299676	74	1	Cyanobacteria	Thermosynechococcus elongatus		24	78212169	78185309	113953474	-	33866382	148240195	124022364	33863598	-	-	-	-	-
676942..677967	+	341	81299494	-	P	Synpcc7942_0683	-	COG1226P	Kef-type K+ transport systems, predicted NAD-binding component	[potassium channel protein]	56.04	0	0.301725	0.452801	4	-	-		-	33240677	-		159027662	Cyanobacteria	Microcystis aeruginosa	2e-106	96.1877	328		16329750	49	1	Cyanobacteria	Synechocystis sp. PCC 6803		33	78212168	78185310	113954306	148241781	33866383	148240196	124022363	33863599	-	123968308	123966100	124025801	126696109
678025..678774	+	249	81299495	-	P	Synpcc7942_0684	-	COG1028IQR	Dehydrogenases with different specificities (related to short-chain alcohol dehydrogenases)	[3-oxoacyl-[acyl-carrier-protein] reductase]	58.13	0	0.348514	0.418927	2	-	-		171192204	33239904	81299495		196180280	Cyanobacteria	Microcoleus chthonoplastes	3e-100	99.5984	248		196237733	100	3	Cyanobacteria	Cyanothece sp. PCC 7425		35	78212167	78185311	113953273,113954319,113954404,113953544,113953043	148241780,148243027,148242682	33866384,33864968	148240197,148239061,148239475,148239286	124022362	33863600	33239904	123968046,123967953	123965751,123965656	124025219	126695816
678881..680548	+	555	81299496	groEL	P	Synpcc7942_0685	-	COG0459O	Chaperonin GroEL (HSP60 family)	[chaperonin GroEL]	58.39	0	0.321117	0.227918	2	-	PX		-	33239900	-		196191337	Cyanobacteria	Synechococcus sp. PCC 7335	0	100	555		196191337	68	1	Cyanobacteria	Synechococcus sp. PCC 7335		35	78212165,78213684	78185313,78184083	113952965,113953165	148242958	33866386,33865050	148240199,148240334	124022360,124022214	33863601,33863716	33239900,33241038	123969170,123968044	123966848,123965749	124025217,124026541	126696964,126695814
680978..682138	+	386	81299497	-	-	Synpcc7942_0686	-	COG1060HR	Thiamine biosynthesis enzyme ThiH and related uncharacterized enzymes	[FO synthase subunit 2]	57.11	0	0.192304	0.358397	5	-	-		-	-	-		170078525	Cyanobacteria	Synechococcus sp. PCC 7002	3e-139	95.0777	367		170078525	98	1	Cyanobacteria	Synechococcus sp. PCC 7002		14	-	-	-	-	-	-	-	-	-	-	-	-	-
682128..683747	+	539	81299498	-	-	Synpcc7942_0687	-	-	-	[hypothetical protein]	59.94	0	0.192488	0.307111	6	-	-		-	-	-		196241801	Cyanobacteria	Cyanothece sp. PCC 7425	8e-24	82.7458	446		196191838	66	3	Cyanobacteria	Synechococcus sp. PCC 7335		4	-	-	-	-	-	-	-	-	-	-	-	-	-
683722..684060	+	112	81299499	-	P	Synpcc7942_0688	-	COG0640K	Predicted transcriptional regulators	[ArsR family transcriptional regulator]	59	0	0.414391	0.490978	3	-	-		-	33241027	81299499		86605814	Cyanobacteria	Synechococcus sp. JA-3-3Ab	1e-21	79.4643	89		16330454	87	1	Cyanobacteria	Synechocystis sp. PCC 6803		24	-	-	-	148241528	33865332	148239797	124022811	33863272	33241027	-	-	124025865	126696573
684051..684884	-	277	81299500	-	P	Synpcc7942_0689	-	COG1266R	Predicted metal-dependent membrane protease	[hypothetical protein]	60.91	1	0.294981	0.392807	3	-	-		-	-	81299500		22297754	Cyanobacteria	Thermosynechococcus elongatus	2e-46	88.8087	246		22297754	76	1	Cyanobacteria	Thermosynechococcus elongatus		33	78211861	78185600	113953992	148243280	33866681	148238704	124024067	33864060	33241102	123967925	123965624	124026644	126695725
684868..685155	-	95	81299501	clpS	P	Synpcc7942_0690	-	COG2127S	Uncharacterized conserved protein	[ATP-dependent Clp protease adaptor protein ClpS]	54.17	0	0.666701	0.660708	0	-	-		-	33241103	81299501		113474895	Cyanobacteria	Trichodesmium erythraeum	6e-36	100	95		209523998	49	2	Cyanobacteria	Arthrospira maxima		34	78211862	78185599	113954242,113955042	148243279	161353432	148238705	124024066	33864059	33241103,33241004	123969234	123966912	124026645,161407969	-
685290..685634	+	114	81299502	-	-	Synpcc7942_0691	-	-	-	[hypothetical protein]	58.26	0	0.488274	0.538914	4	-	-		-	-	-		119510878	Cyanobacteria	Nodularia spumigena	1e-07	68.4211	78		196242081	76	1	Cyanobacteria	Cyanothece sp. PCC 7425		5	-	-	-	-	-	-	-	-	-	-	-	-	-
685631..686185	-	184	81299503	-	-	Synpcc7942_0692	-	COG1855R	ATPase (PilT family)	[hypothetical protein]	58.92	0	0.439206	0.509821	2	-	-		-	-	-		197625572	Cyanobacteria	Cyanobium sp. PCC 7001	1e-08	83.6957	154		158334680	38	1	Cyanobacteria	Acaryochloris marina		9	-	-	113953119,113953481	-	-	148240868,148239946	-	-	-	-	-	-	-
686247..687080	-	277	81299504	-	P	Synpcc7942_0693	-	COG0546R	Predicted phosphatases	[hypothetical protein]	57.79	0	0.290304	0.42545	5	-	-		171192095	33239802	-		22299013	Cyanobacteria	Thermosynechococcus elongatus	3e-47	86.6426	240		148241513	95	1	Cyanobacteria	Synechococcus sp. RCC307		28	78212017	78185434	113954571	148242585	33866518	148238850,148239448	124023910	33863936	33239802	-	-	124025114	-
687133..688056	-	307	81299505	-	P	Synpcc7942_0694	-	COG0539J	Ribosomal protein S1	[30S ribosomal protein S1]	55.19	0	0.332999	0.292811	0	-	PX		171192096	33239803	81299505		1075612	Cyanobacteria	Synechococcus sp.	4e-169	100	307		1075612	100	1	Cyanobacteria	Synechococcus sp.		35	78212018,78212274	78185433,78185204	113955395,113954120	148241514,148242687	33866517,33866272	148238851,148238988	124023909,124022484	33863935,33863501	33239803,33239981	123967873,123968121	123965580,123965829	124025115,124025297	126695675,126695894
688334..688840	-	168	81299506	-	P	Synpcc7942_0695	-	COG1327K	Predicted transcriptional regulator, consists of a Zn-ribbon and ATP-cone domains	[transcriptional regulator NrdR]	54.04	0	0.390525	0.468776	1	-	-		-	33239804	-		119492684	Cyanobacteria	Lyngbya sp. PCC 8106	5e-58	88.0952	148		22299404	28	1	Cyanobacteria	Thermosynechococcus elongatus		32	78212019	78185432	113955413	148241515	33866516	148238852	124023908	33863934	33239804	123967874	123965581	124025116	126695676
689050..689145	-	31	81299507	psbT	P	Synpcc7942_0696	-	-	-	[photosystem II reaction center protein T]	51.04	-1	0.81634	0.731699	1	-	-		-	-	81299507		209524017	Cyanobacteria	Arthrospira maxima	5e-06	100	31		113478045	39	1	Cyanobacteria	Trichodesmium erythraeum		20	109150032	78185431	113954577	148241516	33866515	148238853	-	-	-	-	-	-	-
689222..690748	-	508	81299508	-	P	Synpcc7942_0697	-	-	-	[photosystem II core light harvesting protein]	57.83	0	0.372805	0.230077	1	-	PHX		171192098	33239806	81299508		186902887	Cyanobacteria	Cyanothece sp. PCC 7424	0	100	508		166366040	99	2	Cyanobacteria	Microcystis aeruginosa		35	78212020,78213510	78185430,78184244	113953324,113952839	148241517,148242795	33866514,33865210	148238854,148239984	124023905	33863932	33239806	123967876,123968868	123965582,123966558	124025118,124026314	126695678,126696688
691085..691519	+	144	81299509	-	P	Synpcc7942_0698	-	COG0633C,COG2812L	Ferredoxin, DNA polymerase III, gamma/tau subunits	[ferredoxin]	57.01	0	0.395816	0.415283	0	-	-		171192331	33239808	81299509		196180200	Cyanobacteria	Microcoleus chthonoplastes	7e-39	68.0556	98		119485082	32	2	Cyanobacteria	Lyngbya sp. PCC 8106		15	78212021	78185429	113955411	148241970,148241518	33866513	148238855	-	-	33239808	123967877	-	-	126695679
691619..691726	+	35	81299510	-	P	Synpcc7942_0699	-	-	-	[photosystem II reaction center protein M]	52.78	0	0.662599	0.689614	0	-	-		-	-	81299510		17228378	Cyanobacteria	Nostoc sp. PCC 7120	8e-09	100	35		196180088	24	1	Cyanobacteria	Microcoleus chthonoplastes		22	78212022	78185428	113955037	148241519	33866512	148238856	124023903	33863930	-	-	-	-	-
691824..692744	-	306	81299511	-	P	Synpcc7942_0700	-	COG0589T	Universal stress protein UspA and related nucleotide-binding proteins	[hypothetical protein]	56.24	0	0.26334	0.299172	2	-	-		171192101	-	-		75910683	Cyanobacteria	Anabaena variabilis	9e-91	89.8693	275		22299069	45	1	Cyanobacteria	Thermosynechococcus elongatus		23	78212023	78185427	113952749	148241520	33866511	148238857	-	-	-	-	-	-	-
692799..693260	+	153	81299512	-	P	Synpcc7942_0701	-	COG0824R	Predicted thioesterase	[hypothetical protein]	58.23	0	0.330524	0.457993	2	-	-		-	33239810	-		186686005	Cyanobacteria	Nostoc punctiforme	4e-41	87.5817	134		196239865	77	1	Cyanobacteria	Cyanothece sp. PCC 7425		30	78212024	78185426	113954744	148241521	33866510	148238858	124023900	33863929	33239810	123968636	123966330	124025121	126696440
693257..694045	+	262	81299513	-	-	Synpcc7942_0702	-	COG1912S	Uncharacterized conserved protein	[hypothetical protein]	58.43	0	0.30098	0.425297	1	-	-		-	-	-		86607751	Cyanobacteria	Synechococcus sp. JA-2-3B'a(2-13)	2e-69	96.1832	252		22299720	86	1	Cyanobacteria	Thermosynechococcus elongatus		15	-	-	-	-	-	-	-	-	-	-	-	-	-
694072..695280	+	402	81299514	-	-	Synpcc7942_0703	-	COG0758LU	Predicted Rossmann fold nucleotide-binding protein involved in DNA uptake	[DNA processing protein DprA, putative]	55.58	0	0.242571	0.362582	4	-	-		-	-	-		196177318	Cyanobacteria	Microcoleus chthonoplastes	9e-101	92.5373	372		196190229	92	1	Cyanobacteria	Synechococcus sp. PCC 7335		17	-	-	-	-	-	-	-	-	-	-	-	-	-
695313..695948	+	211	81299515	-	-	Synpcc7942_0704	-	COG0110R	Acetyltransferase (isoleucine patch superfamily)	[chloramphenicol O-acetyltransferase]	45.28	-2	0.403982	0.530137	2	-	-		-	-	-		170078621	Cyanobacteria	Synechococcus sp. PCC 7002	5e-88	95.2607	201		196189185	84	1	Cyanobacteria	Synechococcus sp. PCC 7335		7	-	-	-	-	-	-	-	-	-	-	-	-	-
695935..696570	+	211	81299516	-	-	Synpcc7942_0705	-	COG1305E	Transglutaminase-like enzymes, putative cysteine proteases	[hypothetical protein]	51.73	0	0.443343	0.619747	1	-	-		-	-	-		126659953	Cyanobacteria	Cyanothece sp. CCY 0110	6e-61	90.0474	190		39996649	90	2	Proteobacteria	Geobacter sulfurreducens		3	-	-	-	-	-	-	-	-	-	-	-	-	-
696577..697191	-	204	81299517	-	P	Synpcc7942_0706	-	COG2242H	Precorrin-6B methylase 2	[precorrin-6B methylase]	59.67	0	0.345433	0.375845	1	-	-		-	-	-		161353741	Cyanobacteria	Nostoc sp. PCC 7120	6e-71	97.549	199		196238285	44	2	Cyanobacteria	Cyanothece sp. PCC 7425		34	78212455	78185059	113953031	148241882,148242845	33866130	148240043	124023631	33862643	33240791	123968999	123966662	124026392	126696791
697172..698641	-	489	81299518	-	P	Synpcc7942_0707	-	COG1982E	Arginine/lysine/ornithine decarboxylases	[arginine decarboxylase]	58.5	0	0.174157	0.315537	8	-	-		171192241	33240562	81299518		177663955	Cyanobacteria	Cyanothece sp. PCC 8801	5e-133	96.9325	474		196238284	55	1	Cyanobacteria	Cyanothece sp. PCC 7425		35	78213146	78184953	113954878	148241881	33865478	148239876	124022693	33863337	33240562	123968723	123966407	124026203	126696529
698708..700459	+	583	81299519	-	P	Synpcc7942_0708	-	COG0661R	Predicted unusual protein kinase	[hypothetical protein]	53.25	0	0.219031	0.291795	3	-	-		171192240	33240563	81299519		113476130	Cyanobacteria	Trichodesmium erythraeum	0	97.084	566		196240672	47	1	Cyanobacteria	Cyanothece sp. PCC 7425		35	78213145,78214194	78184952,78185886	113954958,113954943	148241880,148243632	33865479,33867054	148239878,148240867	124022692,124024709	33863338,33864536	33240563,33241332	123969455,123968722	123966406,123967138	124026204,124026903,124024998	126696528,126697242
700511..700840	+	109	81299520	-	-	Synpcc7942_0709	-	-	-	[hypothetical protein]	56.06	0	0.47983	0.5562	2	NJ	-		-	-	-		83647723	Proteobacteria	Hahella chejuensis	2e-35	96.3303	105		83647723	80	1	Proteobacteria	Hahella chejuensis		4	-	-	113954447	-	-	-	-	-	-	-	-	-	-
700843..701538	-	231	81299521	-	P	Synpcc7942_0710	-	-	-	[hypothetical protein]	54.74	0	0.339027	0.364226	2	-	-		171192264	33240346	81299521		116072929	Cyanobacteria	Synechococcus sp. RS9916	1e-90	90.4762	209		159903484	44	2	Cyanobacteria	Prochlorococcus marinus		34	78213339	78184412	113952857	148242080	33865365	148239764	124023088	33863095	33240346	123968579	123966132	124025598	126696384
701604..704897	+	1097	81299522	carB	P	Synpcc7942_0711	-	COG0458EF	Carbamoylphosphate synthase large subunit (split gene in MJ)	[carbamoyl phosphate synthase large subunit]	58.11	0	0.239364	0.285663	10	-	-		171192263	33240347	81299522		196241379	Cyanobacteria	Cyanothece sp. PCC 7425	0	99.9088	1096		209528194	65	1	Cyanobacteria	Arthrospira maxima		35	78213340	78184411	113953489	148242079	33865364	148239765	124023089	33863094	33240347	123968578	123966133	124025600	126696383
705073..706350	-	425	81299523	-	P	Synpcc7942_0712	-	COG0793M	Periplasmic protease	[C-terminal processing peptidase-2]	53.76	0	0.215332	0.265956	1	-	-		-	33240464	-		196247100	Cyanobacteria	Cyanothece sp. PCC 8802	6e-154	99.2941	422		196181627	62	1	Cyanobacteria	Microcoleus chthonoplastes		35	78212829,78212034	78184751,78185416	113954314,113954783	148242562,148241543	33865709,33866500	148239812,148238868	124023139,124023879	33863048,33863917	33240464,33239818	123968267,123967885	123965985,123965591	124025443,124025129	126696068,126695688
706450..707673	-	407	81299524	ispG	P	Synpcc7942_0713	-	COG0821I	Enzyme involved in the deoxyxylulose pathway of isoprenoid biosynthesis	[4-hydroxy-3-methylbut-2-en-1-yl diphosphate synthase]	55.88	0	0.232864	0.282914	0	-	-		171192288	33240465	81299524		119489558	Cyanobacteria	Lyngbya sp. PCC 8106	0	99.0172	403		16330309	37	1	Cyanobacteria	Synechocystis sp. PCC 6803		35	78212828	78184752	113952754	148242561	33865708	148239811	124023138	33863049	33240465	123968266	123965984	124025441	126696067
707744..709450	-	568	81299525	-	-	Synpcc7942_0714	-	COG0860M,COG4991S	N-acetylmuramoyl-L-alanine amidase, Uncharacterized protein with a bacterial SH3 domain homologue	[cell wall hydrolase/autolysin]	58.82	0	0.195404	0.323219	10	-	-		-	-	-		196237689	Cyanobacteria	Cyanothece sp. PCC 7425	3e-157	98.5915	560		196237689	62	2	Cyanobacteria	Cyanothece sp. PCC 7425		15	-	-	-	-	-	-	-	-	-	-	-	-	-
709992..711179	+	395	81299526	-	P	Synpcc7942_0715	-	COG0766M	UDP-N-acetylglucosamine enolpyruvyl transferase	[UDP-N-acetylglucosamine 1-carboxyvinyltransferase]	58.92	0	0.257975	0.321774	0	-	-		171191581	33240823	81299526		186900492	Cyanobacteria	Cyanothece sp. PCC 7424	5e-159	98.9873	391		119490757	49	1	Cyanobacteria	Lyngbya sp. PCC 8106		35	78212410,78212662	78185100	113953267,113954103	148241711,148242249	33866167,33865539	148240082,148239368	124023589	33862605,33862671	33240823,33240988,33240498	123969031	123966694,123965913	124026425	126696823
711446..712546	+	366	81299527	-	-	Synpcc7942_0716	-	COG0582L	Integrase	[hypothetical protein]	59.13	0	0.351458	0.417619	3	-	-		-	-	-		196179157	Cyanobacteria	Microcoleus chthonoplastes	5e-46	93.9891	344		196189962	100	3	Cyanobacteria	Synechococcus sp. PCC 7335		24	78212265	78185211	113953702	148241954	33866280,33865680	148238979	124022474	33863509	33239975	123968115	123965823	124025292	126695888
713127..713651	-	174	81299528	-	Phg	Synpcc7942_0717	-	COG0717F	Deoxycytidine deaminase	[dCTP deaminase]	57.71	0	0.455715	0.428547	1	NJ	-		-	-	-		167583627	undef	Enterobacteria phage phiEco32	6e-22	83.3333	145		167583627	100	1	undef	Enterobacteria phage phiEco32		3	78213402	-	-	-	-	148239285	-	-	-	-	-	-	-
713678..714331	-	217	81299529	-	O	Synpcc7942_0718	-	-	-	[hypothetical protein]	58.87	0	0.328629	0.383904	1	-	-		-	-	-		-	-	-	-	-	-		-	-	-	-	-		1	-	-	-	-	-	-	-	-	-	-	-	-	-
714328..714831	-	167	81299530	-	O	Synpcc7942_0719	-	-	-	[hypothetical protein]	54.96	0	0.346346	0.384429	0	-	-		-	-	-		-	-	-	-	-	-		-	-	-	-	-		1	-	-	-	-	-	-	-	-	-	-	-	-	-
715051..715389	-	112	81299531	-	O	Synpcc7942_0720	-	-	-	[hypothetical protein]	51.62	-1	0.547045	0.56957	1	-	-		-	-	-		-	-	-	-	-	-		-	-	-	-	-		1	-	-	-	-	-	-	-	-	-	-	-	-	-
715592..715882	-	96	81299532	-	O	Synpcc7942_0721	-	-	-	[hypothetical protein]	60.14	1	0.601433	0.58713	1	-	-		-	-	-		-	-	-	-	-	-		-	-	-	-	-		0	-	-	-	-	-	-	-	-	-	-	-	-	-
715943..717025	-	360	81299533	-	-	Synpcc7942_0722	-	-	-	[hypothetical protein]	57.8	0	0.375323	0.419818	3	NJ	-		-	-	-		73542062	Proteobacteria	Cupriavidus necator	2e-57	93.8889	338		49146404	72	1	Proteobacteria	Caedibacter taeniospiralis		1	-	-	-	-	-	-	-	-	-	-	-	-	-
717322..717963	-	213	81299534	-	O	Synpcc7942_0723	-	-	-	[hypothetical protein]	52.49	0	0.469243	0.516724	1	-	-		-	-	-		-	-	-	-	-	-		-	-	-	-	-		1	-	-	-	-	-	-	-	-	-	-	-	-	-
718004..718447	+	147	81299535	-	O	Synpcc7942_0724	-	-	-	[hypothetical protein]	53.6	0	0.391177	0.442866	1	-	-		-	-	-		-	-	-	-	-	-		-	-	-	-	-		1	-	-	-	-	-	-	-	-	-	-	-	-	-
718666..720075	+	469	81299536	-	X	Synpcc7942_0725	-	COG1061KL	DNA or RNA helicases of superfamily II	[DEAD/DEAH box helicase-like]	60.57	1	0.425925	0.437409	3	Bl	-		-	-	-		209544606	Proteobacteria	Gluconacetobacter diazotrophicus	3e-112	98.2942	461		209544606	94	3	Proteobacteria	Gluconacetobacter diazotrophicus		7	-	-	-	-	-	-	-	-	-	-	-	-	-
720068..720430	+	120	81299537	-	X+op	Synpcc7942_0726	-	-	-	[hypothetical protein]	59.23	0	0.445686	0.43819	0	NJ	-		-	-	-		94988184	Firmicutes	Streptococcus pyogenes	2e-10	93.3333	112		48697539	57	1	undef	Burkholderia phage BcepB1A		1	-	-	-	-	-	-	-	-	-	-	-	-	-
720423..722966	+	847	81299538	-	X	Synpcc7942_0727	-	COG0358L	DNA primase (bacterial type)	[hypothetical protein]	61.91	1	0.405563	0.404916	6	NJ	PA		-	-	-		77919418	Proteobacteria	Pelobacter carbinolicus	1e-95	62.8099	532		77919418	86	1	Proteobacteria	Pelobacter carbinolicus		1	-	-	-	-	-	-	-	-	-	-	-	-	-
723236..723781	+	181	81299539	-	-	Synpcc7942_0728	-	-	-	[hypothetical protein]	55.86	0	0.4337	0.480687	2	Bl	-		-	-	-		189426580	Proteobacteria	Geobacter lovleyi	7e-06	39.779	72		-	-	-	-	-		1	-	-	-	-	-	-	-	-	-	-	-	-	-
723806..724411	+	201	81299540	-	-	Synpcc7942_0729	-	-	-	[hypothetical protein]	59.08	0	0.45442	0.457657	0	Bl	-		-	-	-		188588234	Firmicutes	Clostridium botulinum	7e-09	95.5224	192		-	-	-	-	-		1	-	-	-	-	-	-	-	-	-	-	-	-	-
724626..725165	+	179	81299541	-	-	Synpcc7942_0730	-	-	-	[hypothetical protein]	60	0	0.576287	0.637183	1	Bl	-		-	-	-		117926108	Proteobacteria	Magnetococcus sp. MC-1	6e-17	91.0615	163		117926108	100	2	Proteobacteria	Magnetococcus sp. MC-1		1	-	-	-	-	-	-	-	-	-	-	-	-	-
725474..727354	+	626	81299542	-	X	Synpcc7942_0731	-	COG5525R	Bacteriophage tail assembly protein	[putative phage terminase large subunit]	62.15	1	0.507163	0.556903	5	NJ	PA		-	-	-		190570703	Proteobacteria	Wolbachia endosymbiont of Culex quinquefasciatus	0	97.4441	610		83310268	100	1	Proteobacteria	Magnetospirillum magneticum		1	-	-	-	-	-	-	-	-	-	-	-	-	-
727482..727691	+	69	81299543	-	X+op	Synpcc7942_0732	-	-	-	[hypothetical protein]	57.62	0	0.620681	0.567573	2	NJ	-		-	-	-		187923169	Proteobacteria	Burkholderia phytofirmans	5e-06	71.0145	49		213163904	56	1	undef	Stenotrophomonas phage S1		1	-	-	-	-	-	-	-	-	-	-	-	-	-
727691..729154	+	487	81299544	-	X	Synpcc7942_0733	-	COG5511R	Bacteriophage capsid protein	[Phage portal protein, lambda]	60.31	1	0.308921	0.318474	2	Bl	-		-	-	-		209963415	Proteobacteria	Rhodospirillum centenum	9e-111	95.8932	467		148555106	82	2	Proteobacteria	Sphingomonas wittichii		1	-	-	-	-	-	-	-	-	-	-	-	-	-
729177..731051	+	624	81299545	-	X+op	Synpcc7942_0734	-	-	-	[hypothetical protein]	57.23	0	0.293908	0.238119	2	Bl	PX		-	-	-		153008835	Proteobacteria	Ochrobactrum anthropi	8e-113	98.8782	617		209963416	88	2	Proteobacteria	Rhodospirillum centenum		1	-	-	-	-	-	-	-	-	-	-	-	-	-
731099..731428	+	109	81299546	-	X	Synpcc7942_0735	-	COG5471S	Uncharacterized conserved protein	[hypothetical protein]	60.61	1	0.469491	0.423668	1	NJ	-		-	-	-		209963419	Proteobacteria	Rhodospirillum centenum	3e-21	97.2477	106		152999296	69	1	Proteobacteria	Shewanella baltica		1	-	-	-	-	-	-	-	-	-	-	-	-	-
731434..731745	+	103	81299547	-	X	Synpcc7942_0736	-	-	-	[electron transfer protein]	60.26	1	0.572351	0.526737	1	NJ	-		-	-	-		58040769	Proteobacteria	Gluconobacter oxydans	2e-08	84.466	87		58040769	62	1	Proteobacteria	Gluconobacter oxydans		1	-	-	-	-	-	-	-	-	-	-	-	-	-
731738..732376	+	212	81299548	-	X	Synpcc7942_0737	-	-	-	[hypothetical protein]	64.01	1	0.453265	0.447267	1	Bl	-		-	-	-		163797551	Proteobacteria	alpha proteobacterium BAL199	6e-12	67.9245	144		-	-	-	-	-		1	-	-	-	-	-	-	-	-	-	-	-	-	-
732710..733270	+	186	81299549	-	X	Synpcc7942_0738	-	COG4540R	Phage P2 baseplate assembly protein gpV	[Phage baseplate assembly protein V]	62.03	1	0.533112	0.519457	0	Bl	-		-	-	-		6723253	undef	Wolbachia phage WO	1e-23	90.3226	168		163796641	100	3	Proteobacteria	alpha proteobacterium BAL199		0	-	-	-	-	-	-	-	-	-	-	-	-	-
733536..733880	+	114	81299550	-	X	Synpcc7942_0739	-	COG3628R	Phage baseplate assembly protein W	[hypothetical protein]	62.61	1	0.633197	0.623455	0	NJ	-		-	-	-		58698171	Proteobacteria	Wolbachia endosymbiont of Drosophila ananassae	4e-29	97.3684	111		71275582	100	1	Proteobacteria	Xylella fastidiosa		4	-	-	-	-	-	-	-	-	-	-	-	-	-
733877..734716	+	279	81299551	-	X	Synpcc7942_0740	-	COG3948R	Phage-related baseplate assembly protein	[GPJ of phage P2-like]	63.21	1	0.480643	0.444579	2	NJ	-		-	-	-		58697811	Proteobacteria	Wolbachia endosymbiont of Drosophila simulans	4e-55	86.7384	242		153008829	66	1	Proteobacteria	Ochrobactrum anthropi		1	-	-	-	-	-	-	-	-	-	-	-	-	-
734713..735552	+	279	81299552	-	X	Synpcc7942_0741	-	COG4385R	Bacteriophage P2-related tail formation protein	[Phage tail protein I]	60.95	1	0.454247	0.461054	1	NJ	-		-	-	-		190570744	Proteobacteria	Wolbachia endosymbiont of Culex quinquefasciatus	6e-27	64.8746	181		114707468	78	1	Proteobacteria	Fulvimarina pelagi		1	-	-	-	-	-	-	-	-	-	-	-	-	-
735651..736136	+	161	81299553	-	X	Synpcc7942_0742	-	-	-	[hypothetical protein]	63.37	1	0.571306	0.55233	2	NJ	-		-	-	-		170070599	Arthropoda	Culex quinquefasciatus	2e-26	86.3354	139		160898040	100	1	Proteobacteria	Delftia acidovorans		1	-	-	-	-	-	-	-	-	-	-	-	-	-
736140..738155	+	671	81299554	-	X	Synpcc7942_0743	-	-	-	[hypothetical protein]	60.96	1	0.460159	0.482131	3	Bl	PA		-	-	-		47077916	undef	Wolbachia phage WOcauB1	2e-150	99.851	670		160898039	71	2	Proteobacteria	Delftia acidovorans		1	-	-	-	-	-	-	-	-	-	-	-	-	-
738159..739610	+	483	81299555	-	X	Synpcc7942_0744	-	-	-	[hypothetical protein]	62.53	1	0.442464	0.441717	1	Bl	PA		-	-	-		213019327	Proteobacteria	Wolbachia endosymbiont of Culex quinquefasciatus	7e-48	47.412	229		160898039	75	2	Proteobacteria	Delftia acidovorans		1	-	-	-	-	-	-	-	-	-	-	-	-	-
739615..740778	+	387	81299556	-	X	Synpcc7942_0745	-	-	-	[hypothetical protein]	66.49	2	0.463063	0.423326	2	Bl	-		-	-	-		121534837	Firmicutes	Thermosinus carboxydivorans	8e-35	35.1421	136		34495796	75	2	Proteobacteria	Chromobacterium violaceum		1	-	-	-	-	-	-	-	-	-	-	-	-	-
740782..741288	+	168	81299557	-	X	Synpcc7942_0746	-	-	-	[hypothetical protein]	65.48	2	0.54471	0.566845	1	Bl	-		-	-	-		145708099	undef	Ralstonia phage phiRSA1	9e-07	34.5238	58		-	-	-	-	-		1	-	-	-	-	-	-	-	-	-	-	-	-	-
741396..742820	+	474	81299558	-	X	Synpcc7942_0747	-	COG3497R	Phage tail sheath protein FI	[hypothetical protein]	62.81	1	0.536976	0.488347	3	Bl	-		-	-	-		163797735	Proteobacteria	alpha proteobacterium BAL199	2e-104	98.5232	467		92117900	46	1	Proteobacteria	Nitrobacter hamburgensis		1	-	-	-	-	-	-	-	-	-	-	-	-	-
742817..743320	+	167	81299559	-	X+op	Synpcc7942_0748	-	COG3498R	Phage tail tube protein FII	[Phage major tail tube protein]	57.74	0	0.402625	0.416236	0	NJ	-		-	-	-		46804797	undef	Wolbachia phage WOcauB1	7e-48	100	167		163736697	96	1	Proteobacteria	Phaeobacter gallaeciensis		1	-	-	-	-	-	-	-	-	-	-	-	-	-
743324..743614	+	96	81299560	-	X+op	Synpcc7942_0749	-	-	-	[hypothetical protein]	57.73	0	0.580953	0.636187	1	Bl	-		-	-	-		163797733	Proteobacteria	alpha proteobacterium BAL199	2e-08	83.3333	80		163797692	100	2	Proteobacteria	alpha proteobacterium BAL199		0	-	-	-	-	-	-	-	-	-	-	-	-	-
743738..746590	+	950	81299561	-	X	Synpcc7942_0750	-	COG5283S,COG5412S	Phage-related tail protein, Phage-related protein	[Phage tail tape measure protein TP901, core region]	63.62	1	0.339497	0.376921	8	NJ	-		-	-	-		163857200	Proteobacteria	Bordetella petrii	2e-59	45.2632	430		163857200	56	1	Proteobacteria	Bordetella petrii		1	-	-	-	-	-	-	-	-	-	-	-	-	-
746590..747510	+	306	81299562	-	X	Synpcc7942_0751	-	COG3499R	Phage protein U	[hypothetical protein]	67.75	2	0.544789	0.600465	1	Bl	-		-	-	-		163797730	Proteobacteria	alpha proteobacterium BAL199	4e-32	39.8693	122		77465358	30	1	Proteobacteria	Rhodobacter sphaeroides		1	-	-	-	-	-	-	-	-	-	-	-	-	-
747510..747722	+	70	81299563	-	X	Synpcc7942_0752	-	COG5004R	P2-like prophage tail protein X	[hypothetical protein]	62.44	1	0.678341	0.618808	0	Bl	-		-	-	-		163796588	Proteobacteria	alpha proteobacterium BAL199	3e-15	91.4286	64		163797688	100	3	Proteobacteria	alpha proteobacterium BAL199		1	-	-	-	-	-	-	-	-	-	-	-	-	-
747719..749161	+	480	81299564	-	X	Synpcc7942_0753	-	COG3500R	Phage protein D	[phage late control gene D protein GPD]	62.72	1	0.498863	0.513902	2	NJ	PA		-	-	-		163796589	Proteobacteria	alpha proteobacterium BAL199	8e-41	66.875	321		190572372	100	1	Proteobacteria	Stenotrophomonas maltophilia		1	-	-	-	-	-	-	-	-	-	-	-	-	-
749183..749431	-	82	81299565	-	O	Synpcc7942_0754	-	-	-	[hypothetical protein]	53.82	0	0.591695	0.618717	0	-	-		-	-	-		-	-	-	-	-	-		-	-	-	-	-		0	-	-	-	-	-	-	-	-	-	-	-	-	-
749431..750009	+	192	81299566	-	X	Synpcc7942_0755	-	COG3108S	Uncharacterized protein conserved in bacteria	[hypothetical protein]	60.28	1	0.594988	0.515143	0	Bl	-		-	-	-		117530239	undef	Cyanophage Ma	5e-19	65.625	126		21229164	27	2	Euryarchaeota	Methanosarcina mazei		1	-	-	-	-	-	-	-	-	-	-	-	-	-
750406..750870	+	154	81299567	-	X	Synpcc7942_0756	-	COG3772R	Phage-related lysozyme (muraminidase)	[chain A, D20c mutant of T4 lysozyme]	60.65	1	0.492968	0.483171	0	NJ	-		-	-	-		167729213	undef	Candidatus Cloacamonas acidaminovorans	9e-32	81.1688	125		163855308	71	1	Proteobacteria	Bordetella petrii		1	-	-	-	-	-	-	-	-	-	-	-	-	-
751277..751957	+	226	81299568	-	IslandViewer	Synpcc7942_0757	-	COG1035C	Coenzyme F420-reducing hydrogenase, beta subunit	[hypothetical protein]	35.98	-2	0.557939	0.659142	0	-	-		-	-	-		172038703	Cyanobacteria	Cyanothece sp. ATCC 51142	3e-77	92.9204	210		167730021	100	3	undef	Candidatus Cloacamonas acidaminovorans		2	-	-	-	-	-	-	-	-	-	-	-	-	-
751959..752381	+	140	81299569	-	IslandViewer	Synpcc7942_0758	-	COG5483S	Uncharacterized conserved protein	[hypothetical protein]	40.66	-2	0.705213	0.781554	0	-	-		-	-	-		172038702	Cyanobacteria	Cyanothece sp. ATCC 51142	5e-41	92.1429	129		186680612	80	1	Cyanobacteria	Nostoc punctiforme		3	-	-	-	-	-	-	-	-	-	-	-	-	-
752574..753953	+	459	81299570	-	X	Synpcc7942_0759	-	-	-	[hypothetical protein]	34.71	-2	0.645661	0.800165	0	Bl	PA		-	-	-		83589234	Firmicutes	Moorella thermoacetica	1e-10	55.1198	253		-	-	-	-	-		0	-	-	-	-	-	-	-	-	-	-	-	-	-
753963..754553	+	196	81299571	-	X	Synpcc7942_0760	-	COG1715V	Restriction endonuclease	[hypothetical protein]	32.49	-2	0.710263	0.854475	0	Bl	-		-	-	-		110799318	Firmicutes	Clostridium perfringens	1e-08	84.1837	165		-	-	-	-	-		0	-	-	-	-	-	-	-	-	-	-	-	-	-
754779..755507	-	242	81299572	-	X	Synpcc7942_0761	-	-	-	[hypothetical protein]	37.86	-2	0.576333	0.71871	0	Bl	-		-	-	-		24375269	Proteobacteria	Shewanella oneidensis	4e-48	93.8017	227		24375269	100	3	Proteobacteria	Shewanella oneidensis		1	-	-	-	-	-	-	-	-	-	-	-	-	-
756010..756561	-	183	81299573	-	X	Synpcc7942_0762	-	COG0422H	Thiamine biosynthesis protein ThiC	[hypothetical protein]	43.3	-2	0.534875	0.594364	0	Bl	-		-	-	-		206601868	Nitrospirae	Leptospirillum ferriphilum	7e-33	95.6284	175		206601868	36	3	Nitrospirae	Leptospirillum ferriphilum		1	-	-	-	-	-	-	-	-	-	-	-	-	-
756989..757318	-	109	81299574	-	IslandViewer	Synpcc7942_0763	-	COG1396K	Predicted transcriptional regulators	[XRE family transcriptional regulator]	50.61	-1	0.495144	0.540444	0	-	-		-	-	-		158339605	Cyanobacteria	Acaryochloris marina	3e-12	65.1376	71		-	-	-	-	-		1	-	-	-	-	-	-	-	-	-	-	-	-	-
757356..757595	-	79	81299575	-	IslandViewer	Synpcc7942_0764	-	COG1396K	Predicted transcriptional regulators	[XRE family transcriptional regulator]	49.58	-1	0.613751	0.648159	1	-	-		-	-	-		158340746	Cyanobacteria	Acaryochloris marina	3e-13	91.1392	72		158340746	54	1	Cyanobacteria	Acaryochloris marina		3	-	-	-	-	-	-	-	-	-	-	-	-	-
757839..758327	+	162	81299576	-	O	Synpcc7942_0765	-	-	-	[hypothetical protein]	54.81	0	0.52488	0.532021	0	-	-		-	-	-		-	-	-	-	-	-		-	-	-	-	-		0	-	-	-	-	-	-	-	-	-	-	-	-	-
758390..759037	+	215	81299577	-	-	Synpcc7942_0766	-	-	-	[DNA-damage-inducible protein]	58.8	0	0.429153	0.465946	1	Bl	-		-	-	-		197761437	Actinobacteria	Streptomyces sp. SPB74	2e-20	56.7442	122		109392230	34	2	undef	Mycobacterium phage Llij		1	-	-	-	-	-	-	-	-	-	-	-	-	-
759413..759847	+	144	81299578	-	O	Synpcc7942_0767	-	-	-	[hypothetical protein]	63.22	1	0.567744	0.485501	2	-	-		-	-	81299578		-	-	-	-	-	-		-	-	-	-	-		1	-	-	-	-	-	-	-	-	-	-	-	-	-
760522..761178	+	218	81299579	-	-	Synpcc7942_0768	-	COG5031H	Uncharacterized protein involved in ubiquinone biosynthesis	[hypothetical protein]	56.77	0	0.276169	0.370833	0	-	-		-	-	-		75906684	Cyanobacteria	Anabaena variabilis	3e-41	93.578	204		119509234	100	1	Cyanobacteria	Nodularia spumigena		14	-	-	113955477,113955168	148241595,148242052	-	148238405,148240726,148239640,148239948,148239121	124022577,124023772	33863428	-	-	-	-	-
761226..762128	+	300	81299580	-	-	Synpcc7942_0769	-	-	-	[hypothetical protein]	55.7	0	0.289806	0.354394	3	-	-		-	-	-		170079342	Cyanobacteria	Synechococcus sp. PCC 7002	2e-62	96	288		116075123	70	1	Cyanobacteria	Synechococcus sp. RS9916		3	-	-	-	-	-	-	-	-	-	-	-	-	-
762159..763643	+	494	81299581	-	-	Synpcc7942_0770	-	COG0737F	5'-nucleotidase/2',3'-cyclic phosphodiesterase and related esterases	[hypothetical protein]	56.57	0	0.255985	0.41434	5	-	-		-	-	-		75910200	Cyanobacteria	Anabaena variabilis	2e-149	99.1903	490		170076699	40	1	Cyanobacteria	Synechococcus sp. PCC 7002		7	-	-	-	-	-	-	-	-	-	-	-	-	-
763640..764854	-	404	81299582	-	P	Synpcc7942_0771	-	COG0625O	Glutathione S-transferase	[hypothetical protein]	58.11	0	0.24223	0.34292	4	-	-		-	33240019	81299582		158333951	Cyanobacteria	Acaryochloris marina	5e-174	98.7624	399		170079329	54	1	Cyanobacteria	Synechococcus sp. PCC 7002		29	78212509	78184463	113955271	148242594	33866068	148239156	124023507	33862744	33240019	123968157	123965865	124025332	126695930
764984..765577	-	197	81299583	-	-	Synpcc7942_0772	-	-	-	[hypothetical protein]	56.06	0	0.382896	0.411577	0	-	-		-	-	-		159027986	Cyanobacteria	Microcystis aeruginosa	1e-37	93.401	184		196188814	42	1	Cyanobacteria	Synechococcus sp. PCC 7335		29	78211971,78211992	78185476,78185453	113953713,113954740	148243132,148243141	33866556,33866535	148238814,148238834	124023924	33863945	33239794	-	-	124025103	-
765592..766197	-	201	81299584	-	P	Synpcc7942_0773	-	COG0454KR	Histone acetyltransferase HPA2 and related acetyltransferases	[hypothetical protein]	55.28	0	0.332092	0.414167	1	-	-		171192369	33240015	-		186683989	Cyanobacteria	Nostoc punctiforme	5e-60	90.0498	181		177665356	74	1	Cyanobacteria	Cyanothece sp. PCC 8801		33	78212503	78184457	113953650	-	33866074	148239034	124022534	33863461	33240015	123968153	123965861	124025328	126695926
766216..767103	+	295	81299585	-	-	Synpcc7942_0774	-	COG0596R	Predicted hydrolases or acyltransferases (alpha/beta hydrolase superfamily)	[esterase]	57.88	0	0.367921	0.503345	2	-	-		-	-	-		170078203	Cyanobacteria	Synechococcus sp. PCC 7002	1e-83	91.5254	270		170078203	100	1	Cyanobacteria	Synechococcus sp. PCC 7002		24	78213505	78184249,78183769	113955365	148241935,148241339	33865215	148239033,148238491,148240598	-	-	33241239	-	-	-	-
767242..767721	-	159	81299586	-	P	Synpcc7942_0775	-	COG1963S	Uncharacterized protein conserved in bacteria	[hypothetical protein]	59.17	0	0.320714	0.32781	2	-	-		171192232	33240578	81299586		22297563	Cyanobacteria	Thermosynechococcus elongatus	2e-38	93.0818	148		22297563	96	1	Cyanobacteria	Thermosynechococcus elongatus		33	78213442	78184317	113952996	148241851	33865277	148239904	124022643	33863379	33240578	123968709	123966394	124026220	-
767721..768626	-	301	81299587	-	P	Synpcc7942_0776	-	COG0142H	Geranylgeranyl pyrophosphate synthase	[farnesyl-diphosphate synthase]	57.62	0	0.314004	0.298218	4	-	-		171192231	33240579	81299587		86609315	Cyanobacteria	Synechococcus sp. JA-2-3B'a(2-13)	3e-111	97.3422	293		86605096	100	2	Cyanobacteria	Synechococcus sp. JA-3-3Ab		35	78213443,78212668	78184316,78184893	113953464,113952964	148241850,148242258	33865276,33865545	148239905,148239374	124022642,124023595	33863380,33862665	33240579,33240492	123968708,123968209	123966393,123965918	124026221,124025385	126696514,126695982
768669..769538	-	289	81299588	-	P	Synpcc7942_0777	-	COG0190H	5,10-methylene-tetrahydrofolate dehydrogenase/Methenyl tetrahydrofolate cyclohydrolase	[methenyltetrahydrofolate cyclohydrolase]	59.77	0	0.28808	0.31945	1	-	-		171192230	33240580	81299588		209526714	Cyanobacteria	Arthrospira maxima	4e-106	96.8858	280		196242257	33	1	Cyanobacteria	Cyanothece sp. PCC 7425		35	78213445	78184314	113953591	148241848	33865274	148239906	124022641	33863381	33240580	123968707	123966392	124026222	126696513
769574..770038	+	154	81299589	-	O	Synpcc7942_0778	-	-	-	[hypothetical protein]	60.86	1	0.429944	0.518593	4	-	-		-	-	-		-	-	-	-	-	-		-	-	-	-	-		0	-	-	-	-	-	-	-	-	-	-	-	-	-
770131..772593	+	820	81299590	-	P	Synpcc7942_0779	-	COG1480R	Predicted membrane-associated HD superfamily hydrolase	[metal dependent phosphohydrolase]	59.28	0	0.192999	0.292913	5	-	-		-	33240581	81299590		119492192	Cyanobacteria	Lyngbya sp. PCC 8106	0	90.7317	744		113476271	68	1	Cyanobacteria	Trichodesmium erythraeum		19	-	-	-	148241847	-	148239907	-	33863382	-	-	-	-	-
772585..773958	-	457	81299591	-	-	Synpcc7942_0780	-	COG0515RTKL	Serine/threonine protein kinase	[serine/threonine protein kinase]	55.9	0	0.20585	0.291778	4	-	-		-	-	-		158337439	Cyanobacteria	Acaryochloris marina	5e-100	98.9059	452		158338870	62	1	Cyanobacteria	Acaryochloris marina		14	-	-	-	-	-	-	-	-	-	-	-	-	-
774004..776520	-	838	81299592	-	-	Synpcc7942_0781	-	COG0574G	Phosphoenolpyruvate synthase/pyruvate phosphate dikinase	[phosphoenolpyruvate synthase]	59.04	0	0.223137	0.29408	7	-	-		-	-	-		196237502	Cyanobacteria	Cyanothece sp. PCC 7425	0	97.852	820		158333638	100	2	Cyanobacteria	Acaryochloris marina		17	-	-	-	-	-	-	-	-	-	-	-	-	-
776760..778556	-	598	81299593	-	P	Synpcc7942_0782	-	COG1132V	ABC-type multidrug transport system, ATPase and permease components	[ATPase]	53.98	0	0.204863	0.33798	4	-	-		171192368	33240014	81299593		209526187	Cyanobacteria	Arthrospira maxima	0	97.9933	586		196240948	94	1	Cyanobacteria	Cyanothece sp. PCC 7425		35	78212502,78213168,78213344,78214031,78212681	78184456,78184975,78183801,78184407,78184882,78183701	113954944,113955085,113953890,113953211,113953155	148241936,148242075,148241587,148242433,148243200	33866075,33865458,33864729,33865359,33865493,33864947,33865557	148239032,148239852,148240802,148239769,148238464,148239394	124022533,124023094,124021801,124021842,124023277	33863462,33863351,33862350,33863091,33862928,33862366	33240014,33240546,33240349,33240192	123968152,123968738,123968576,123968963,123968439	123965860,123966423,123966135,123966270	124025327,124026187,124026806,124025773,124025632	126695925,126696544,126696381,126696242
778589..779245	-	218	81299594	hisG	P	Synpcc7942_0783	-	COG0040E	ATP phosphoribosyltransferase	[ATP phosphoribosyltransferase catalytic subunit]	55.4	0	0.318611	0.402563	1	-	-		171192367	33240013	81299594		186686380	Cyanobacteria	Nostoc punctiforme	1e-83	96.3303	210		196241916	81	2	Cyanobacteria	Cyanothece sp. PCC 7425		35	78212501	78184455	113954613	148241937	33866076	148239031	124022532	33863463	33240013	123968151	123965859	124025326	126695924
779531..779848	+	105	81299595	-	O	Synpcc7942_0784	-	-	-	[hypothetical protein]	62.58	1	0.567315	0.685121	0	-	-		-	-	-		-	-	-	-	-	-		-	-	-	-	-		1	-	-	-	-	-	-	-	-	-	-	-	-	-
779781..781919	+	712	81299596	-	P	Synpcc7942_0785	-	COG0744M	Membrane carboxypeptidase (penicillin-binding protein)	[penicillin-binding protein 1A]	59.28	0	0.199633	0.284163	1	-	-		171191565	33239875	81299596		196183435	Cyanobacteria	Microcoleus chthonoplastes	0	96.4888	687		148241675	100	3	Cyanobacteria	Synechococcus sp. RCC307		31	78212349	78185141	113954690,113953081	148241675,148242389	33866210	148240113,148239677	124023761	33862544	33239875	123968019	-	-	126695789
782076..782942	+	288	81299597	-	-	Synpcc7942_0786	-	-	-	[hypothetical protein]	51.44	-1	0.275659	0.384526	2	-	-		-	-	-		186685207	Cyanobacteria	Nostoc punctiforme	1e-63	95.4861	275		186685207	54	6	Cyanobacteria	Nostoc punctiforme		6	-	78183690	-	-	-	148238453,148238468	-	-	-	-	-	-	-
783007..783885	+	292	81299598	-	-	Synpcc7942_0787	-	COG1409R	Predicted phosphohydrolases	[putative purple acid phosphatase]	55.75	0	0.258839	0.394503	1	-	-		-	-	-		196182179	Cyanobacteria	Microcoleus chthonoplastes	3e-98	99.3151	290		87302720	68	1	Cyanobacteria	Synechococcus sp. WH 5701		9	-	-	-	-	-	-	-	-	-	-	-	-	-
783954..784748	-	264	81299599	-	P	Synpcc7942_0788	-	COG0625O	Glutathione S-transferase	[glutathione S-transferase]	58.24	0	0.339048	0.418209	5	-	-		-	33239582	-		75908128	Cyanobacteria	Anabaena variabilis	6e-79	100	264		196191194	47	1	Cyanobacteria	Synechococcus sp. PCC 7335		27	78213856	78183924	113952856	148241382	33866737	148240552	124024300	33864226	33239582	123967664	123965358	124024895	126695464
784844..785167	-	107	81299600	-	-	Synpcc7942_0789	-	-	-	[hypothetical protein]	54.94	0	0.495348	0.494631	1	-	-		-	-	-		-	-	-	-	-	-		-	-	-	-	-		2	-	-	-	-	-	-	-	-	-	-	-	-	-
785282..785710	-	142	81299601	-	P	Synpcc7942_0790	-	COG0724R	RNA-binding proteins (RRM domain)	[RNA-binding region RNP-1]	57.11	0	0.455598	0.412475	0	-	-		171191791	33239617	81299601		32400657	Cyanobacteria	Oscillatoria sp. SU1	9e-37	100	142		196192527	58	1	Cyanobacteria	Synechococcus sp. PCC 7335		35	78213901	78183882	113953704,113953042	148241340,148241113	33866785	148240593	124024351	33864267	33239617	123967696	123965405	124024927	126695499
785973..787211	-	412	81299602	-	P	Synpcc7942_0791	-	COG0617J	tRNA nucleotidyltransferase/poly(A) polymerase	[polyA polymerase]	60.94	1	0.202545	0.336632	6	-	-		-	33239616	81299602		209524846	Cyanobacteria	Arthrospira maxima	9e-88	98.7864	407		209524846	92	1	Cyanobacteria	Arthrospira maxima		33	78213900	78183883	113954933	148241341,148241263	33866784	148240592,148238570	124024349	33864266	33239616	123967695	-	124024926	126695498
787255..788490	-	411	81299603	-	-	Synpcc7942_0792	-	COG0477GEPR	Permeases of the major facilitator superfamily	[putative multidrug efflux MFS transporter]	58.98	0	0.253565	0.318747	3	-	-		-	-	-		87301774	Cyanobacteria	Synechococcus sp. WH 5701	2e-89	93.9173	386		87301774	98	1	Cyanobacteria	Synechococcus sp. WH 5701		18	78213847,78213846,78213533	78183933,78184232	113954079,113952834	148241398,148242900	33866727,33865198	148240543,148238911	124021928,124023837	33862447,33862483	-	-	-	-	-
788593..789261	-	222	81299604	-	-	Synpcc7942_0793	-	COG1842KT	Phage shock protein A (IM30), suppresses sigma54-dependent transcription	[hypothetical protein]	49.93	-1	0.456177	0.545339	0	-	-		-	-	-		196192592	Cyanobacteria	Synechococcus sp. PCC 7335	4e-35	100	222		148241751	100	3	Cyanobacteria	Synechococcus sp. RCC307		28	78212138	78185342	113953803	148241751	33866411	148240227	124022331	33863628	-	-	-	124025199	-
789460..790233	-	257	81299605	-	P	Synpcc7942_0794	-	COG1842KT	Phage shock protein A (IM30), suppresses sigma54-dependent transcription	[membrane-associated 30 kD protein-like]	56.72	0	0.278762	0.278717	1	-	-		171192190	-	-		196192592	Cyanobacteria	Synechococcus sp. PCC 7335	1e-90	100	257		196192592	100	1	Cyanobacteria	Synechococcus sp. PCC 7335		28	78212138	78185342	113953803	148241751	33866411	148240227	124022331	33863628	-	-	-	124025199	-
790436..791047	-	203	81299606	-	O	Synpcc7942_0795	-	-	-	[hypothetical protein]	59.97	0	0.313654	0.439486	4	-	-		-	-	-		-	-	-	-	-	-		-	-	-	-	-		1	-	-	-	-	-	-	-	-	-	-	-	-	-
791175..791720	+	181	81299607	-	P	Synpcc7942_0796	-	COG5512R	Zn-ribbon-containing, possibly RNA-binding protein and truncated derivatives	[hypothetical protein]	61.17	1	0.331146	0.433101	2	-	-		171192189	33239880	81299607		186903431	Cyanobacteria	Cyanothece sp. PCC 7424	3e-27	98.3425	178		196192608	35	1	Cyanobacteria	Synechococcus sp. PCC 7335		35	78212137	78185343	113954472	148241750	33866412	148240228	124022330	33863629	33239880	123968024	123965729	124025198	126695794
792010..792270	+	86	81299608	-	O	Synpcc7942_0797	-	-	-	[hypothetical protein]	60.54	1	0.497423	0.483001	1	-	-		-	-	-		-	-	-	-	-	-		-	-	-	-	-		0	-	-	-	-	-	-	-	-	-	-	-	-	-
792319..792804	-	161	81299609	ruvC	P	Synpcc7942_0798	-	COG0817L	Holliday junction resolvasome, endonuclease subunit	[Holliday junction resolvase]	58.44	0	0.283726	0.422385	1	-	-		171192219	33240597	81299609		196181923	Cyanobacteria	Microcoleus chthonoplastes	5e-56	98.7578	159		196242110	41	1	Cyanobacteria	Cyanothece sp. PCC 7425		35	78213470	78184289	113953230	148241827	33865249	148239937	124022603	33863407	33240597	123968692	123966378	124026239	126696498
792810..794390	-	526	81299610	-	P	Synpcc7942_0799	-	COG1032C	Fe-S oxidoreductase	[Elongator protein 3]	55.98	0	0.241399	0.288351	3	-	-		171192017	33241101	81299610		17231799	Cyanobacteria	Nostoc sp. PCC 7120	0	99.4297	523		16331221	67	1	Cyanobacteria	Synechocystis sp. PCC 6803		32	78211860	78185602	113953183	148243281	33866682	148238703	124024068	33864061	33241101	123969233	123966911	124026643	126697027
794455..795048	-	197	81299611	-	P	Synpcc7942_0800	-	-	-	[hypothetical protein]	58.59	0	0.343874	0.342375	3	-	-		171192093	33239794	-		209523368	Cyanobacteria	Arthrospira maxima	8e-79	98.4772	194		119486368	74	1	Cyanobacteria	Lyngbya sp. PCC 8106		29	78211992,78211971	78185453,78185476	113953713,113954740	148243132,148243141	33866535,33866556	148238834,148238814	124023924	33863945	33239794	-	-	124025103	-
795123..795812	+	229	81299612	-	P	Synpcc7942_0801	-	COG0605P	Superoxide dismutase	[superoxide dismutase]	55.94	0	0.439126	0.282325	2	-	-		171191630	-	-		177665628	Cyanobacteria	Cyanothece sp. PCC 8801	8e-93	86.8996	199		177665628	44	1	Cyanobacteria	Cyanothece sp. PCC 8801		19	-	-	-	148242890	-	148240078	-	-	-	-	-	-	-
795917..796504	+	195	81299613	-	-	Synpcc7942_0802	-	-	-	[allophycocyanin alpha chain-like]	58.5	0	0.338072	0.412814	4	-	-		-	-	-		37520823	Cyanobacteria	Gloeobacter violaceus	2e-37	92.3077	180		37520823	80	1	Cyanobacteria	Gloeobacter violaceus		11	78211999	78185446,78184706	-	148243134,148242320	33865763	-	-	-	-	-	-	-	-
796507..797289	-	260	81299614	-	-	Synpcc7942_0803	-	COG3694R	ABC-type uncharacterized transport system, permease component	[hypothetical protein]	55.68	0	0.288567	0.336089	2	-	-		-	-	-		186684732	Cyanobacteria	Nostoc punctiforme	5e-106	100	260		170077309	49	1	Cyanobacteria	Synechococcus sp. PCC 7002		30	78214059	78185776	113955147	-	33866923	148240773	124024598	33864452	-	123968587	123966286	124025610	126696392
797288..798349	+	353	81299615	pdxA	P	Synpcc7942_0804	-	COG1995H	Pyridoxal phosphate biosynthesis protein	[4-hydroxythreonine-4-phosphate dehydrogenase]	59.98	0	0.325218	0.466673	7	-	-		171191901	33239480	81299615		196177168	Cyanobacteria	Microcoleus chthonoplastes	2e-111	94.9008	335		196190593	79	1	Cyanobacteria	Synechococcus sp. PCC 7335		35	78211590	78183615	113952791	148241132	33864571	148238370	124021747	33862306	33239480	123967564	123965262	124024740	126695365
798349..799095	+	248	81299616	-	P	Synpcc7942_0805	-	COG2220R	Predicted Zn-dependent hydrolases of the beta-lactamase fold	[hypothetical protein]	57.83	0	0.355524	0.379616	2	-	-		-	33240637	81299616		170079005	Cyanobacteria	Synechococcus sp. PCC 7002	1e-61	96.7742	240		158338721	100	3	Cyanobacteria	Acaryochloris marina		35	78214071	78185788	113953607	148243398	33866932	148239999	124022299	33863653	33240637	123968621	123966317	124025793	126696426
799095..799826	+	243	81299617	-	P	Synpcc7942_0806	-	COG1385S	Uncharacterized protein conserved in bacteria	[hypothetical protein]	59.84	0	0.28403	0.387409	9	-	-		171192284	33240474	81299617		75911238	Cyanobacteria	Anabaena variabilis	2e-47	95.4733	232		196245790	62	1	Cyanobacteria	Cyanothece sp. PCC 8802		34	78212815	78184765	113955056	148242549	33865690,33865512	148239823,148239333	124023129	33863058	33240474	123968258	123965976	124025432	126696059
799840..800679	+	279	81299618	-	-	Synpcc7942_0807	-	-	-	[hypothetical protein]	51.55	-1	0.451401	0.625451	3	-	-		-	-	-		119509611	Cyanobacteria	Nodularia spumigena	8e-70	98.9247	276		209528211	100	2	Cyanobacteria	Arthrospira maxima		15	-	-	-	-	-	-	-	-	-	-	-	-	-
800851..802980	-	709	81299619	-	P	Synpcc7942_0808	-	COG0438M,COG0561R	Glycosyltransferase, Predicted hydrolases of the HAD superfamily	[HAD family hydrolase]	53.57	0	0.206647	0.375458	4	-	-		-	33241329	81299619		22298125	Cyanobacteria	Thermosynechococcus elongatus	0	98.8717	701		22298125	59	3	Cyanobacteria	Thermosynechococcus elongatus		13	78214190	78185882	113953186	-	33867050	148240863	124024705	33864532	-	-	-	124026900	-
803073..804815	+	580	81299620	-	P	Synpcc7942_0809	-	COG1807M	4-amino-4-deoxy-L-arabinose transferase and related glycosyltransferases of PMT family	[hypothetical protein]	59.09	0	0.162721	0.317818	9	-	-		-	33239511	81299620		119508931	Cyanobacteria	Nodularia spumigena	4e-87	91.5517	531		33239511	87	1	Cyanobacteria	Prochlorococcus marinus		19	78212136	-	-	-	33866759	148240574	124024324	33864245	33239511	-	123966909	-	126696770
804853..805086	+	77	81299621	-	O	Synpcc7942_0810	-	-	-	[hypothetical protein]	57.26	0	0.477281	0.580367	1	-	-		-	-	-		-	-	-	-	-	-		-	-	-	-	-		0	-	-	-	-	-	-	-	-	-	-	-	-	-
805186..806769	+	527	81299622	-	-	Synpcc7942_0811	-	COG0025P	NhaP-type Na+/H+ and K+/H+ antiporters	[Na+/H+ antiporter]	54.86	0	0.205359	0.399245	4	-	-		-	-	-		196181200	Cyanobacteria	Microcoleus chthonoplastes	2e-175	97.9127	516		196181200	100	2	Cyanobacteria	Microcoleus chthonoplastes		15	78212190	-	-	-	-	-	-	-	-	-	-	-	-
806893..807813	+	306	81299623	-	-	Synpcc7942_0812	-	COG0457R,COG2214O	FOG: TPR repeat, DnaJ-class molecular chaperone	[heat shock protein DnaJ-like]	56.89	0	0.327999	0.375973	1	-	-		-	-	-		196180736	Cyanobacteria	Microcoleus chthonoplastes	9e-46	100	306		209527720	77	2	Cyanobacteria	Arthrospira maxima		16	-	-	-	-	-	-	-	-	-	-	-	-	-
807839..809101	+	420	81299624	hisZ	P	Synpcc7942_0813	-	COG3705E	ATP phosphoribosyltransferase involved in histidine biosynthesis	[ATP phosphoribosyltransferase regulatory subunit]	61.12	1	0.235318	0.329224	5	-	-		171191654	33240386	81299624		530225	Cyanobacteria	Synechococcus sp.	0	100	420		530225	100	1	Cyanobacteria	Synechococcus sp.		35	78212932,78211740	78184658,78183804	113954341,113955389	148242468,148241257	161353434,33864733	148239576,148238579	124023225,124024229	33862970,161350040	33240386,33240229	123968214	123965923	124025687,124025391	126695987
809134..809358	+	74	81299625	-	P	Synpcc7942_0814	-	COG1146C	Ferredoxin	[ferredoxin-like protein]	56.89	0	0.576742	0.480942	0	-	-		171191655	33240385	-		196192278	Cyanobacteria	Synechococcus sp. PCC 7335	5e-36	100	74		22299637	76	2	Cyanobacteria	Thermosynechococcus elongatus		26	78212933	78184657	113954804	148242469	33865811	148239575	124023226	33862969	33240385	-	-	-	-
809365..810096	+	243	81299626	-	P	Synpcc7942_0815	-	COG0410E	ABC-type branched-chain amino acid transport systems, ATPase component	[ATPase]	56.01	0	0.309715	0.399501	3	-	-		-	-	-		75907211	Cyanobacteria	Anabaena variabilis	2e-75	97.5309	237		186681640	53	1	Cyanobacteria	Nostoc punctiforme		35	78212777,78214117,78213327,78214118,78212954,78213344,78214008	78185813,78184806,78184425,78184648	113953583,113953870,113955572,113953211,113954963,113954029	148243549,148242361,148242476,148241936,148241774	33865646,33866968,33865377,33865819,33866969,33865359	148239647,148239750,148239668	124024658,124023381,124022917,124022356,124024659,124023233	33864489,33862845,33863165,33863605,33864490,33862963	33240286,33240123	123968417,123968359	123966054,123966462	124026620,124025508,124026131,124025773	126696220,126696162
810181..812226	-	681	81299627	-	X	Synpcc7942_0816	-	COG2200T,COG5001T	FOG: EAL domain, Predicted signal transduction protein containing a membrane domain, an EAL and a GGDEF domain	[diguanylate cyclase/phosphodiesterase]	51.17	-1	0.246709	0.401466	6	NJ	-		-	-	-		134094556	Proteobacteria	Herminiimonas arsenicoxydans	2e-81	81.9383	558		117928688	87	1	Actinobacteria	Acidothermus cellulolyticus		10	-	-	-	-	-	-	-	-	-	-	-	-	-
812331..812723	-	130	81299628	-	P	Synpcc7942_0817	-	COG0735P	Fe2+/Zn2+ uptake regulation proteins	[ferric uptake regulator family protein]	49.62	-1	0.454929	0.503367	0	-	-		-	33240951	81299628		196239248	Cyanobacteria	Cyanothece sp. PCC 7425	6e-43	96.9231	126		196239248	78	1	Cyanobacteria	Cyanothece sp. PCC 7425		35	78214070,78213394,78213296	78185787,78184355,78184444	113953356,113954654,113954745	148242720,148242736,148242108	33866931,33865399,33865308	148240783,148239498,148239728	124024622,124023044,124023445	33864472,33863130,33862794	33240951,33240244	123968665,123968228	123966357,123965938	124026608	126696470,126696002
812955..813224	+	89	81299629	-	P	Synpcc7942_0818	-	COG1828F	Phosphoribosylformylglycinamidine (FGAM) synthase, PurS component	[phosphoribosylformylglycinamidine synthase subunit PurS]	57.41	0	0.499106	0.496862	1	-	-		-	33240303	81299629		196242307	Cyanobacteria	Cyanothece sp. PCC 7425	1e-29	97.7528	87		196242307	44	1	Cyanobacteria	Cyanothece sp. PCC 7425		35	78213373	78184376	113954893	148242340	33865328	148239477	124023426	33862813	33240303	123968375	123966038	124025525	126696178
813221..813886	+	221	81299630	-	P	Synpcc7942_0819	-	COG0047F	Phosphoribosylformylglycinamidine (FGAM) synthase, glutamine amidotransferase domain	[phosphoribosylformylglycinamidine synthase subunit I]	60.21	1	0.335	0.335319	3	-	-		-	33240304	81299630		170078154	Cyanobacteria	Synechococcus sp. PCC 7002	1e-86	99.5475	220		170078154	68	1	Cyanobacteria	Synechococcus sp. PCC 7002		35	78213374	78184375	113953862	148242339	33865327	148239478	124023427	33862812	33240304	123968376	123966037	124025526	126696179
813960..814394	+	144	81299631	-	O	Synpcc7942_0820	-	-	-	[hypothetical protein]	61.15	1	0.460767	0.537218	2	-	-		-	-	-		-	-	-	-	-	-		-	-	-	-	-		1	-	-	-	-	-	-	-	-	-	-	-	-	-
814476..816077	+	533	81299632	-	P	Synpcc7942_0821	-	COG0747E	ABC-type dipeptide transport system, periplasmic component	[periplasmic oligopeptide-binding]	56.99	0	0.25801	0.379837	8	-	-		-	33240602	81299632		113476869	Cyanobacteria	Trichodesmium erythraeum	3e-147	96.6229	515		196238758	79	3	Cyanobacteria	Cyanothece sp. PCC 7425		33	78213476	78184279	113954419	148241820	33865243	148239944	124022595	33863416	33240602	123968687	123966373	124026244	126696493
816064..817089	+	341	81299633	-	P	Synpcc7942_0822	-	COG0601EP	ABC-type dipeptide/oligopeptide/nickel transport systems, permease components	[permease protein of oligopeptide ABC]	60.72	1	0.295687	0.381435	4	-	-		-	33240603	81299633		196238114	Cyanobacteria	Cyanothece sp. PCC 7425	5e-134	100	341		22298740	71	3	Cyanobacteria	Thermosynechococcus elongatus		35	78213477	78184278	113955236	148241819	33865242	148239945	124022594	33863417	33240603	123968686	123966372	124026245	126696492
817168..818214	+	348	81299634	-	P	Synpcc7942_0823	-	COG0628R	Predicted permease	[hypothetical protein]	54.54	0	0.332814	0.418503	2	-	-		-	-	-		196190126	Cyanobacteria	Synechococcus sp. PCC 7335	2e-68	94.8276	330		196238921	85	1	Cyanobacteria	Cyanothece sp. PCC 7425		35	78213929,78212726,78212727	78185668,78184848,78184847	113953062,113955470,113953472	148243365,148242405,148242404	33866814,33865597,33865598	148240639,148239692,148239693	124024399,124023341,124023342	33864295,33862875,33862876	33240220	123968466	123966243	124025473	126696270
818189..819895	+	568	81299635	-	-	Synpcc7942_0824	-	COG2898S	Uncharacterized conserved protein	[hypothetical protein]	54.66	0	0.225809	0.382141	8	NJ	-		-	-	-		196255801	Cyanobacteria	Cyanothece sp. PCC 7822	2e-148	94.7183	538		87307055	100	1	Planctomycetes	Blastopirellula marina		4	-	-	-	-	-	-	-	-	-	-	-	-	-
819956..820654	-	232	81299636	-	P	Synpcc7942_0825	-	COG0791M	Cell wall-associated hydrolases (invasion-associated proteins)	[hypothetical protein]	55.08	0	0.335509	0.471179	5	-	-		-	33241124	81299636		22299732	Cyanobacteria	Thermosynechococcus elongatus	7e-62	91.3793	212		22299732	68	1	Cyanobacteria	Thermosynechococcus elongatus		32	78211892	78185555	113953742	148243249	33866646	148238737	124024035	33864032	33241124	123969254	123966931	124026668	126697048
820693..821628	+	311	81299637	-	P	Synpcc7942_0826	-	-	-	[hypothetical protein]	53.21	0	0.299207	0.408689	3	-	-		171192034	33241123	81299637		75909601	Cyanobacteria	Anabaena variabilis	2e-118	98.3923	306		158337042	79	2	Cyanobacteria	Acaryochloris marina		32	78211893	78185554	113954053	148243248	33866645	148238738	124024034	33864031	33241123	123969253	123966930	124026669	126697047
821757..822803	-	348	81299638	-	P	Synpcc7942_0827	-	COG0523R	Putative GTPases (G3E family)	[cobalamin synthesis protein cobW-like]	52.05	0	0.308288	0.392972	3	-	-		-	33240301	81299638		158339042	Cyanobacteria	Acaryochloris marina	1e-139	98.2759	342		196189197	43	2	Cyanobacteria	Synechococcus sp. PCC 7335		35	78212795,78212222,78213095	78184791,78185257	113953370,113953512,113953959	148242342,148242727	33865661,33866327	148239471,148240142	124023398,124022421	33862829,33863552	33240301,33239940,33240957	123968373	123966040,123965789	124025523,124025258	126696176,126695855,126696473
822873..823241	-	122	81299639	-	P	Synpcc7942_0828	-	COG3651S	Uncharacterized protein conserved in bacteria	[hypothetical protein]	55.83	0	0.463373	0.487914	2	NJ	-		-	33240655	81299639		196178821	Cyanobacteria	Microcoleus chthonoplastes	2e-42	98.3607	120		114321081	83	1	Proteobacteria	Alkalilimnicola ehrlichei		29	78212882	78184699,78185131	113953021	148242311,148243107	33865769	148239616	124022867	33863245	33240655	123968519	123966190	124024814	126696322
823506..823838	+	110	81299640	-	-	Synpcc7942_0829	-	COG0797M	Lipoproteins	[lipoproteins-like]	59.46	0	0.38499	0.468532	1	-	-		-	-	-		158335109	Cyanobacteria	Acaryochloris marina	2e-13	100	110		158335109	32	3	Cyanobacteria	Acaryochloris marina		19	78213147,78211967	78185481	113954712	148243169	33865477,33866560	148238809	124023941	33863957	-	-	-	-	-
823942..825330	+	462	81299641	asnC	-	Synpcc7942_0830	-	COG0017J	Aspartyl/asparaginyl-tRNA synthetases	[asparaginyl-tRNA synthetase]	54.79	0	0.209766	0.297582	3	-	-		-	-	-		186901005	Cyanobacteria	Cyanothece sp. PCC 7424	0	100	462		161344750	100	2	Cyanobacteria	Synechocystis sp. PCC 6803		24	-	78183738	113955017	148241213	-	148238513	-	-	-	123969360	-	-	126697148
825403..826005	-	200	81299642	-	P	Synpcc7942_0831	-	COG0317TK	Guanosine polyphosphate pyrophosphohydrolases/synthetases	[hypothetical protein]	55.56	0	0.301063	0.434032	2	NJ	-		-	-	81299642		209524442	Cyanobacteria	Arthrospira maxima	2e-47	96.5	193		84686457	67	1	Proteobacteria	Rhodobacterales bacterium HTCC2654		11	-	-	-	-	-	-	-	-	-	-	-	-	-
827112..828182	+	356	81299643	-	-	Synpcc7942_0833	-	-	-	[hypothetical protein]	57.52	0	0.272324	0.323936	5	-	-		-	-	-		186684552	Cyanobacteria	Nostoc punctiforme	8e-92	100	356		196179982	52	1	Cyanobacteria	Microcoleus chthonoplastes		17	-	-	-	-	-	-	-	-	-	-	-	-	-
828582..829235	+	217	81299644	-	P	Synpcc7942_0834	-	-	-	[hypothetical protein]	52.45	0	0.276362	0.292356	0	-	-		-	-	81299644		197625572	Cyanobacteria	Cyanobium sp. PCC 7001	2e-14	64.0553	139		158333385	39	1	Cyanobacteria	Acaryochloris marina		6	-	-	-	-	-	-	-	-	-	-	-	-	-
829661..830788	+	375	81299645	ruvB	P	Synpcc7942_0835	-	COG2255L	Holliday junction resolvasome, helicase subunit	[Holliday junction DNA helicase B]	57.8	0	0.262315	0.397269	5	-	-		171191940	33241224	81299645		119486176	Cyanobacteria	Lyngbya sp. PCC 8106	1e-146	95.7333	359		113475089	69	1	Cyanobacteria	Trichodesmium erythraeum		35	78211670	78183746	113954123	148241223	33864671	148238521	124021906	33862429	33241224	123969357	123967037	124026772	126697145
831166..832182	-	338	81299646	-	P	Synpcc7942_0836	-	COG2144R	Selenophosphate synthetase-related proteins	[hypothetical protein]	57.72	0	0.260014	0.346378	4	-	-		-	-	81299646		87301476	Cyanobacteria	Synechococcus sp. WH 5701	1e-102	95.5621	323		87301476	65	2	Cyanobacteria	Synechococcus sp. WH 5701		8	78212644	-	-	-	33865956	-	-	-	-	-	-	-	126696654
832179..832811	-	210	81299647	-	-	Synpcc7942_0837	-	COG0454KR	Histone acetyltransferase HPA2 and related acetyltransferases	[hypothetical protein]	57.19	0	0.282604	0.356793	2	-	-		-	-	-		87301477	Cyanobacteria	Synechococcus sp. WH 5701	3e-81	97.619	205		196191014	84	1	Cyanobacteria	Synechococcus sp. PCC 7335		7	78212643	-	-	-	33865957	-	-	-	-	-	-	-	126696653
832860..833957	-	365	81299648	-	-	Synpcc7942_0838	-	COG2516R	Biotin synthase-related enzyme	[Elongator protein 3/MiaB/NifB]	60.02	0	0.306186	0.42673	3	-	-		-	-	-		87301478	Cyanobacteria	Synechococcus sp. WH 5701	3e-157	100	365		87301478	25	2	Cyanobacteria	Synechococcus sp. WH 5701		7	78212642	-	-	-	33865958	-	-	-	-	-	-	-	126696652
833950..834954	-	334	81299649	-	-	Synpcc7942_0839	-	COG0388R	Predicted amidohydrolase	[Nitrilase]	56.02	0	0.2489	0.288735	2	-	-		-	-	-		87301479	Cyanobacteria	Synechococcus sp. WH 5701	3e-148	91.6168	306		87301479	57	1	Cyanobacteria	Synechococcus sp. WH 5701		10	78212641	-	-	-	33865959	-	-	-	-	-	-	-	126696651
834991..835473	-	160	81299650	-	-	Synpcc7942_0840	-	-	-	[hypothetical protein]	50.72	-1	0.393708	0.410976	0	-	-		-	-	-		87301480	Cyanobacteria	Synechococcus sp. WH 5701	9e-85	100	160		87301480	68	1	Cyanobacteria	Synechococcus sp. WH 5701		7	78212640	-	-	-	33865960	-	-	-	-	-	-	-	126696650
835671..837011	+	446	81299651	-	-	Synpcc7942_0841	-	COG2072P	Predicted flavoprotein involved in K+ transport	[putative flavoprotein involved in K+ transport]	57.49	0	0.236388	0.349776	5	-	-		-	-	-		87301481	Cyanobacteria	Synechococcus sp. WH 5701	4e-179	94.6188	422		126696649	93	1	Cyanobacteria	Prochlorococcus marinus		7	78212639	-	-	-	33865961	-	-	-	-	-	-	-	126696649
837065..838405	-	446	81299652	-	P	Synpcc7942_0842	-	COG1249C	Pyruvate/2-oxoglutarate dehydrogenase complex, dihydrolipoamide dehydrogenase (E3) component, and related enzymes	[glutathione reductase]	55.63	0	0.239518	0.335607	6	-	-		-	33240020	-		119492345	Cyanobacteria	Lyngbya sp. PCC 8106	1e-163	99.7758	445		113478115	65	1	Cyanobacteria	Trichodesmium erythraeum		35	78212510,78212413	78184464,78185097	113955317,113953012	148242301,148241714,148241725	33866067,33866164	148239042,148240080	124023509,124023678	33862743,33862608	33240020,33240821	123968158,123969029	123965866,123966692	124025333,124026422	126695931,126696821
838504..838935	-	143	81299653	-	P	Synpcc7942_0843	-	-	-	[hypothetical protein]	52.55	0	0.398848	0.424178	0	-	-		171191636	-	-		197625178	Cyanobacteria	Cyanobium sp. PCC 7001	5e-16	88.1119	126		86606267	64	2	Cyanobacteria	Synechococcus sp. JA-3-3Ab		16	78212888	78184693	-	148242305	33865775	-	-	-	-	-	-	-	-
839099..839809	-	236	81299654	-	P	Synpcc7942_0844	-	COG0613R	Predicted metal-dependent phosphoesterases (PHP family)	[phosphoesterase PHP-like]	59.07	0	0.285829	0.430751	3	-	-		-	33240406	81299654		186686498	Cyanobacteria	Nostoc punctiforme	1e-70	93.6441	221		196192490	96	1	Cyanobacteria	Synechococcus sp. PCC 7335		34	78212889	78184692	113955217	148242304	33865776	148239609	124023196	33862998	33240406	123968514	123966195	124025710	126696317
839873..840079	+	68	81299655	-	O	Synpcc7942_0845	-	-	-	[hypothetical protein]	52.66	0	0.575891	0.640729	0	-	-		-	-	-		-	-	-	-	-	-		-	-	-	-	-		1	-	-	-	-	-	-	-	-	-	-	-	-	-
840263..841081	-	272	81299656	-	P	Synpcc7942_0846	-	COG0676G	Uncharacterized enzymes related to aldose 1-epimerase	[hypothetical protein]	58.12	0	0.270056	0.413497	5	Bl	-		-	33241205	81299656		120609739	Proteobacteria	Acidovorax avenae	6e-46	91.1765	248		194700386	100	2	Streptophyta	Zea mays		4	-	-	-	-	-	-	-	-	-	-	-	-	-
841120..842232	-	370	81299657	-	-	Synpcc7942_0847	-	COG2805NU	Tfp pilus assembly protein, pilus retraction ATPase PilT	[twitching motility protein]	54.54	0	0.28107	0.432752	1	-	-		-	-	-		119489846	Cyanobacteria	Lyngbya sp. PCC 8106	4e-99	98.3784	364		209526727	100	2	Cyanobacteria	Arthrospira maxima		27	78212187,78211577	78185291	113953022,113954482	148241812,148241118	-	148240177,148238356	124022383,124021733	33863581,33862292	-	-	-	-	126696028
842336..845347	-	1003	81299658	uvrA	P	Synpcc7942_0848	-	COG0178L	Excinuclease ATPase subunit	[excinuclease ABC subunit A]	56.71	0	0.166285	0.273192	6	-	-		-	33241330	81299658		158335319	Cyanobacteria	Acaryochloris marina	0	99.8006	1001		148243630	100	2	Cyanobacteria	Synechococcus sp. RCC307		35	78214192	78185884	113953342	148243630	33867052	148240865	124024707	33864534	33241330	123969453	123967136	124026901	126697240
845822..846433	-	203	81299659	-	P	Synpcc7942_0849	-	COG1981S	Predicted membrane protein	[hypothetical protein]	55.56	0	0.281063	0.216089	1	-	-		171191635	33240405	81299659		158335943	Cyanobacteria	Acaryochloris marina	3e-73	89.1626	181		158335943	77	3	Cyanobacteria	Acaryochloris marina		29	78212890	78184691	113952751	148242303	33865777	148239608	124023197	33862997	33240405	123968513	-	124025709	126696316
846479..846679	-	66	81299660	-	P	Synpcc7942_0850	-	-	-	[hypothetical protein]	54.73	0	0.519811	0.55842	1	-	-		-	33240916	81299660		158333558	Cyanobacteria	Acaryochloris marina	1e-21	98.4848	65		196239434	33	6	Cyanobacteria	Cyanothece sp. PCC 7425		34	78213671,78213334	78184417,78184098	113955452,113955419	148242088,148241481	33865063,33865370,33865888	148238495,148239759,148240323	124022931,124022225	33863174,33863707	33240916,33240257,33241031	123968238,123969163	123965948,123966840	124026534,124025418,124026068	126696957,126696012
847233..848258	+	341	81299661	-	P	Synpcc7942_0851	-	COG0150F	Phosphoribosylaminoimidazole (AIR) synthetase	[phosphoribosylaminoimidazole synthetase]	56.53	0	0.219367	0.335057	1	-	-		-	33241194	81299661		170076973	Cyanobacteria	Synechococcus sp. PCC 7002	6e-134	99.7067	340		170076973	43	1	Cyanobacteria	Synechococcus sp. PCC 7002		32	78211966	78185482	113955314	148243170	33866561	148238808	124023942	33863958	33241194	123969330	123967009	124026744	126697119
848870..850105	+	411	81299662	-	P	Synpcc7942_0853	-	COG0436E	Aspartate/tyrosine/aromatic aminotransferase	[L,L-diaminopimelate aminotransferase]	55.91	0	0.285698	0.323691	0	-	-		171192018	33241104	81299662		166367387	Cyanobacteria	Microcystis aeruginosa	0	99.0268	407		22299645	99	1	Cyanobacteria	Thermosynechococcus elongatus		35	78211863,78212825	78185598,78185340,78184755	113953665,113952756,113953909	148243278,148241753,148242557	33866679,33866409,33865705	148238706,148239808,148240225	124024065,124022332,124023136	33864058,33863627,33863051	33241104,33240468	123969235,123968264	123966913,123965982	124026646,124025438	126697029,126696065
850233..852629	+	798	81299663	-	-	Synpcc7942_0854	-	COG4354G	Predicted bile acid beta-glucosidase	[hypothetical protein]	56.95	0	0.16651	0.350064	12	-	-		-	-	-		75907319	Cyanobacteria	Anabaena variabilis	0	98.2456	784		196239940	94	2	Cyanobacteria	Cyanothece sp. PCC 7425		21	78212458	78185056	113953483	-	33866127	148240031	124023625	33862646	-	-	-	-	-
853629..854882	+	417	81299664	-	X	Synpcc7942_0855	-	COG0784T	FOG: CheY-like receiver	[response regulator receiver domain-containing protein]	43.22	-2	0.409498	0.553932	1	-	PA		-	-	-		196242498	Cyanobacteria	Cyanothece sp. PCC 7425	5e-103	97.8417	408		22298115	54	1	Cyanobacteria	Thermosynechococcus elongatus		15	-	-	-	-	-	-	-	-	-	-	-	-	-
854933..855295	+	120	81299665	-	P	Synpcc7942_0856	-	COG0784T	FOG: CheY-like receiver	[response regulator receiver domain-containing protein]	46.83	-2	0.4247	0.488167	0	-	-		-	-	-		22298114	Cyanobacteria	Thermosynechococcus elongatus	2e-47	98.3333	118		22298114	53	1	Cyanobacteria	Thermosynechococcus elongatus		35	78213892	78183890,78185674	113954022,113953078	148241349,148243360,148242058	33866776,33866819,33865481	148240584,148240645	124024341	33864259	33239646	123967688	123965397	124024919	126695491
855315..855821	+	168	81299666	-	-	Synpcc7942_0857	-	COG0835NT	Chemotaxis signal transduction protein	[CheW protein]	49.9	-1	0.451353	0.511289	1	-	-		-	-	-		196175780	Cyanobacteria	Microcoleus chthonoplastes	5e-34	81.5476	137		158334094	57	1	Cyanobacteria	Acaryochloris marina		16	-	-	-	-	-	-	-	-	-	-	-	-	-
855893..860113	+	1406	81299667	-	X	Synpcc7942_0858	-	COG0840NT	Methyl-accepting chemotaxis protein	[methyl-accepting chemotaxis sensory transducer with phytochrome sensor]	50.34	-1	0.294365	0.389708	2	-	PA		-	-	-		119486038	Cyanobacteria	Lyngbya sp. PCC 8106	0	87.8378	1235		196178696	100	2	Cyanobacteria	Microcoleus chthonoplastes		5	-	-	-	-	-	-	-	-	-	-	-	-	-
860118..862976	+	952	81299668	-	X	Synpcc7942_0859	-	COG0643NT,COG0784T	Chemotaxis protein histidine kinase and related kinases, FOG: CheY-like receiver	[CheA signal transduction histidine kinase]	48.23	-1	0.299795	0.473794	3	-	PA		-	-	-		22298111	Cyanobacteria	Thermosynechococcus elongatus	0	98.7395	940		22298111	50	1	Cyanobacteria	Thermosynechococcus elongatus		15	-	-	-	-	-	-	-	-	-	-	-	-	-
862987..863946	+	319	81299669	-	X+op	Synpcc7942_0860	-	COG0835NT	Chemotaxis signal transduction protein	[CheW protein]	46.98	-2	0.419823	0.545967	1	-	-		-	-	-		126656919	Cyanobacteria	Cyanothece sp. CCY 0110	4e-24	55.7994	178		172039102	81	1	Cyanobacteria	Cyanothece sp. ATCC 51142		1	-	-	-	-	-	-	-	-	-	-	-	-	-
864180..865469	-	429	81299670	-	P	Synpcc7942_0861	-	COG1028IQR	Dehydrogenases with different specificities (related to short-chain alcohol dehydrogenases)	[bifunctional sterol desaturase/short chain dehydrogenase]	54.65	0	0.175809	0.34242	4	-	-		171191518	33239927	-		196178945	Cyanobacteria	Microcoleus chthonoplastes	3e-146	93.7063	402		16330848	56	1	Cyanobacteria	Synechocystis sp. PCC 6803		13	-	-	-	-	-	-	-	-	-	-	-	-	-
865596..865973	+	125	81299671	-	-	Synpcc7942_0862	-	-	-	[hypothetical protein]	52.38	0	0.388615	0.47474	0	-	-		-	-	-		158337694	Cyanobacteria	Acaryochloris marina	2e-31	97.6	122		86605283	65	1	Cyanobacteria	Synechococcus sp. JA-3-3Ab		22	-	78185279	-	-	33866352	148240166	124022395	33863571	-	-	-	-	-
866027..867208	+	393	81299672	-	P	Synpcc7942_0863	-	COG0857R	BioD-like N-terminal domain of phosphotransacetylase	[hypothetical protein]	58.12	0	0.246248	0.357858	4	-	-		-	33239928	81299672		186684840	Cyanobacteria	Nostoc punctiforme	1e-108	93.1298	366		33866351	100	2	Cyanobacteria	Synechococcus sp. WH 8102		35	78212198	78185278	113952774	148242759	33866351	148240165	124022396	33863570	33239928	123968071	123965777	124025246	126695842
867395..867913	+	172	81299673	-	P	Synpcc7942_0864	-	-	-	[hypothetical protein]	56.26	0	0.420403	0.342342	0	-	-		-	33239929	81299673		196239095	Cyanobacteria	Cyanothece sp. PCC 7425	6e-73	100	172		196239095	58	1	Cyanobacteria	Cyanothece sp. PCC 7425		33	78212199	78185277	113953817	148242758	33866350	148240164	124022397	33863569	33239929	123968072	123965778	124025247	126695843
867986..868477	+	163	81299674	-	P	Synpcc7942_0865	-	COG1666S	Uncharacterized protein conserved in bacteria	[nucleotide-binding protein]	52.44	0	0.441173	0.470564	0	-	-		171191516	33239930	81299674		209526308	Cyanobacteria	Arthrospira maxima	5e-61	100	163		196240929	53	2	Cyanobacteria	Cyanothece sp. PCC 7425		30	78212202	78185275	113953970	148242756	33866348	148240159	124022403	161350043	33239930	123968073	123965779	124025248	126695844
868540..869121	+	193	81299675	-	-	Synpcc7942_0866	-	-	-	[hypothetical protein]	62.54	1	0.377284	0.478102	2	-	-		-	-	-		196241574	Cyanobacteria	Cyanothece sp. PCC 7425	3e-08	92.228	178		196241574	61	1	Cyanobacteria	Cyanothece sp. PCC 7425		6	-	-	-	-	-	-	-	-	-	-	-	-	-
869169..869504	+	111	81299676	-	-	Synpcc7942_0867	-	-	-	[hypothetical protein]	56.85	0	0.367014	0.453999	1	-	-		-	-	-		209524922	Cyanobacteria	Arthrospira maxima	9e-11	85.5856	95		22299688	58	1	Cyanobacteria	Thermosynechococcus elongatus		16	-	-	-	-	-	-	-	-	-	-	-	-	-
869505..871253	+	582	81299677	-	P	Synpcc7942_0868	-	COG0661R	Predicted unusual protein kinase	[hypothetical protein]	56.95	0	0.228378	0.382703	4	-	-		-	33239688	81299677		119493699	Cyanobacteria	Lyngbya sp. PCC 8106	0	94.8454	552		186680821	95	2	Cyanobacteria	Nostoc punctiforme		35	78213985,78214194,78213145	78185729,78185886,78184952	113954372,113954943,113954351	148243463,148242841	33866879,33867054	148240716,148240867,148239878,148240047	124024459	33864346	33239688	123967764	123965473,123967138	124024998,124026903	126695567
871262..871852	+	196	81299678	-	-	Synpcc7942_0869	-	COG1555L	DNA uptake protein and related DNA-binding proteins	[hypothetical protein]	52.45	0	0.412979	0.545927	5	-	-		-	-	-		196181087	Cyanobacteria	Microcoleus chthonoplastes	7e-34	94.898	186		170077972	59	1	Cyanobacteria	Synechococcus sp. PCC 7002		13	-	-	-	-	-	-	-	-	-	-	-	-	-
871886..872113	-	75	81299679	-	-	Synpcc7942_0870	-	COG1724N	Predicted periplasmic or secreted lipoprotein	[hypothetical protein]	44.74	-2	0.606517	0.756208	0	-	-		-	-	-		196240958	Cyanobacteria	Cyanothece sp. PCC 7425	1e-27	100	75		196240958	64	1	Cyanobacteria	Cyanothece sp. PCC 7425		9	-	-	-	-	-	-	-	-	-	-	-	-	-
872106..872330	-	74	81299680	-	-	Synpcc7942_0871	-	COG1598S	Uncharacterized conserved protein	[hypothetical protein]	40.44	-2	0.719607	0.814056	1	-	-		-	-	-		159029697	Cyanobacteria	Microcystis aeruginosa	1e-25	93.2432	69		159029697	47	6	Cyanobacteria	Microcystis aeruginosa		5	-	-	-	-	-	-	-	-	-	-	-	-	-
872362..872940	+	192	81299681	-	P	Synpcc7942_0872	-	-	-	[hypothetical protein]	52.5	0	0.538191	0.729837	3	-	-		171192166	33240861	-		196241946	Cyanobacteria	Cyanothece sp. PCC 7425	6e-44	98.4375	189		33865099	94	1	Cyanobacteria	Synechococcus sp. WH 8102		24	78213623	78184139	113953735	148242907	33865099	148240286	124022268	33863673	33240861	123969063	123966725	124026463	126696855
873108..874196	-	362	81299682	-	X	Synpcc7942_0873	-	-	-	[hypothetical protein]	39.21	-2	0.590817	0.718129	0	NJ	PA		-	-	-		51596110	Proteobacteria	Yersinia pseudotuberculosis	2e-81	96.1326	348		157374036	63	1	Proteobacteria	Shewanella sediminis		1	-	-	-	-	-	-	-	-	-	-	-	-	-
874390..877449	-	1019	81299683	-	P	Synpcc7942_0874	-	COG0553KL	Superfamily II DNA/RNA helicases, SNF2 family	[DEAD/DEAH box helicase-like]	56.93	0	0.280499	0.465184	15	-	-		-	33239499	-		209525614	Cyanobacteria	Arthrospira maxima	0	99.9019	1018		196192931	83	1	Cyanobacteria	Synechococcus sp. PCC 7335		23	78214026	78185742	113955603	148243480	33866892	148240736	124024526	33864422	33239499	-	-	-	-
877453..877887	-	144	81299684	-	-	Synpcc7942_0875	-	-	-	[hypothetical protein]	56.32	0	0.506223	0.612569	2	-	-		-	-	-		119486392	Cyanobacteria	Lyngbya sp. PCC 8106	1e-18	97.9167	141		158338045	44	3	Cyanobacteria	Acaryochloris marina		10	-	-	-	-	-	-	-	-	-	-	-	-	-
877976..880675	+	899	81299685	alaS	P	Synpcc7942_0876	-	COG0013J	Alanyl-tRNA synthetase	[alanyl-tRNA synthetase]	58.44	0	0.277992	0.269499	10	-	-		171191846	33239500	81299685		16331117	Cyanobacteria	Synechocystis sp. PCC 6803	0	96.4405	867		196192566	17	3	Cyanobacteria	Synechococcus sp. PCC 7335		35	78214024	78185740	113953976	148243479	33866890	148240734	124024525	33864421	33239500	123967582	123965286	124024771	126695385
880867..883485	+	872	81299686	-	P	Synpcc7942_0877	-	COG1032C,COG5011S	Fe-S oxidoreductase, Uncharacterized protein conserved in bacteria	[Elongator protein 3/MiaB/NifB]	59.18	0	0.23989	0.297149	8	-	-		-	33241105	-		158338646	Cyanobacteria	Acaryochloris marina	0	99.8853	871		16329879	39	1	Cyanobacteria	Synechocystis sp. PCC 6803		26	78211864	78185597	113953106	148243277	33866678	148238707	-	33864057	33241105	-	-	-	-
883835..886261	+	808	81299687	-	P	Synpcc7942_0878	-	COG1530J	Ribonucleases G and E	[ribonuclease]	59.13	0	0.194663	0.312646	5	-	-		171192019	33241106	81299687		119485463	Cyanobacteria	Lyngbya sp. PCC 8106	0	86.2624	697		196178605	41	2	Cyanobacteria	Microcoleus chthonoplastes		23	78211865	78185596	113953943	148243276	33866677	148238708	124024063	33864056	-	-	-	-	-
886245..886892	+	215	81299688	-	P	Synpcc7942_0879	-	COG0164L	Ribonuclease HII	[RNase HII]	58.8	0	0.318711	0.420619	3	-	-		-	33241107	81299688		158337229	Cyanobacteria	Acaryochloris marina	2e-51	86.5116	186		116072124	91	1	Cyanobacteria	Synechococcus sp. BL107		35	78211866	78185595	113953937	148243275	33866676	148238709	124024062	33864055	33241107	123969237	123966915	124026648	126697031
886915..887472	-	185	81299689	-	P	Synpcc7942_0880	-	-	-	[hypothetical protein]	53.23	0	0.297548	0.418978	0	-	-		-	33241108	81299689		22299254	Cyanobacteria	Thermosynechococcus elongatus	1e-36	93.5135	173		22299254	68	1	Cyanobacteria	Thermosynechococcus elongatus		33	78211867,78213556	78185594,78184206	113953128	148243274,148243417	33866675,33865172	148238710	124024061	33864054	33241108	123969238	123966916	124026649	126697032
887552..888427	+	291	81299690	-	P	Synpcc7942_0881	-	COG0077E	Prephenate dehydratase	[prephenate dehydratase]	58.33	0	0.342882	0.42263	4	-	-		171192020	33241109	81299690		196178506	Cyanobacteria	Microcoleus chthonoplastes	1e-82	96.9072	282		86606128	94	1	Cyanobacteria	Synechococcus sp. JA-3-3Ab		35	78211868	78185593	113954856	148243273	33866674	148238711	124024060	33864053	33241109	123969239	123966917	124026650	126697033
888440..889096	-	218	81299691	-	P	Synpcc7942_0882	-	COG0466O,COG2802R	ATP-dependent Lon protease, bacterial type, Uncharacterized protein, similar to the N-terminal domain of Lon protease	[peptidase S16, lon-like]	53.27	0	0.3442	0.421173	2	-	-		-	33241111	81299691		166364584	Cyanobacteria	Microcystis aeruginosa	1e-84	97.2477	212		196178482	59	1	Cyanobacteria	Microcoleus chthonoplastes		35	78211870	78185591	113952798	148243271	33866672	148238713	124024058	33864051	33241111	123969241	123966919	124026652	126697035
889306..889623	-	105	81299692	rpsJ	P	Synpcc7942_0883	-	COG0051J	Ribosomal protein S10	[30S ribosomal protein S10]	56.6	0	0.535962	0.405034	1	-	-		171192022	33241112	81299692		186902682	Cyanobacteria	Cyanothece sp. PCC 7424	1e-51	100	105		196189450	34	1	Cyanobacteria	Synechococcus sp. PCC 7335		35	78211871	78185590	113953712	148243270	33866671	148238714	124024057	33864050	33241112	123969242	123966920	124026653	126697036
889697..890926	-	409	81299693	-	P	Synpcc7942_0884	-	COG0050J	GTPases - translation elongation factors	[elongation factor Tu]	56.67	0	0.472457	0.279694	1	-	PX		171192023	33241113	81299693		158334957	Cyanobacteria	Acaryochloris marina	0	100	409		158334957	66	1	Cyanobacteria	Acaryochloris marina		35	78211872	78185589	113955296	148243269	33866670	148238715	124024055	33864049	33241113	123969243	123966921	124026654	126697037
890953..893037	-	694	81299694	-	P	Synpcc7942_0885	-	COG0480J	Translation elongation factors (GTPases)	[elongation factor G]	54.39	0	0.319045	0.177013	1	-	PHX		171192024	33241114	81299694		22299292	Cyanobacteria	Thermosynechococcus elongatus	0	100	694		196242036	100	6	Cyanobacteria	Cyanothece sp. PCC 7425		35	78211873	78185588	113955109	148243268	33866669	148238716	124024054	33864048	33241114	123969244	123966922	124026655	126697038
893112..893582	-	156	81299695	-	P	Synpcc7942_0886	-	COG0049J	Ribosomal protein S7	[30S ribosomal protein S7]	57.32	0	0.484984	0.342597	0	-	-		171192025	33241115	81299695		79686	Cyanobacteria	Synechococcus sp.	8e-81	100	156		79686	100	1	Cyanobacteria	Synechococcus sp.		35	78211874	78185587	113954691	148243267	33866668	148238717	124024053	33864047	33241115	123969245	123966923	124026656	126697039
893750..894124	-	124	81299696	rpsL	P+Pr	Synpcc7942_0887	-	COG0048J	Ribosomal protein S12	[30S ribosomal protein S12]	56.8	0	0.40485	0.328252	0	NJ	-		171192026	33241116	81299696		196189961	Cyanobacteria	Synechococcus sp. PCC 7335	3e-62	99.1935	123		11467352	55	1	undef	Cyanophora paradoxa		35	78211875	78185586	113955318	148243266	33866667	148238718	124024052	33864046	33241116	123969246	123966924	161407968	126697040
894280..894639	-	119	81299697	-	P	Synpcc7942_0888	-	COG0662G	Mannose-6-phosphate isomerase	[mannose-1-phosphate guanylyltransferase-like]	59.17	0	0.382074	0.551713	2	-	-		-	-	-		79640	Cyanobacteria	Synechococcus sp.	7e-64	100	119		79640	100	1	Cyanobacteria	Synechococcus sp.		35	78211681,78213174	78183759,78184981	113955562,113953423	148242658,148241748	33864684,33865453	148238536,148239846	124024291,124022673	33863355,33864217	33241214	123968931	123966603	124026762	126696771
894636..896453	-	605	81299698	-	-	Synpcc7942_0889	-	COG4632G	Exopolysaccharide biosynthesis protein related to N-acetylglucosamine-1-phosphodiester alpha-N-acetylglucosaminidase	[hypothetical protein]	59.9	0	0.153758	0.288644	6	-	-		-	-	-		186901772	Cyanobacteria	Cyanothece sp. PCC 7424	1e-106	93.5537	566		196191896	82	1	Cyanobacteria	Synechococcus sp. PCC 7335		22	78211877	78185584	113953681	148243264	33866665	148238720	124024050	33864045	-	-	-	-	-
896748..901358	+	1536	81299699	-	P	Synpcc7942_0890	-	COG0067E,COG0069E,COG0070E	Glutamate synthase domain 1, Glutamate synthase domain 2, Glutamate synthase domain 3	[glutamate synthase (ferredoxin)]	57.86	0	0.212228	0.199562	7	-	-		-	33241117	81299699		196178620	Cyanobacteria	Microcoleus chthonoplastes	0	99.8698	1534		196178620	60	3	Cyanobacteria	Microcoleus chthonoplastes		35	78211878	78185583	113952811	148243263	33866664	148238721	124024049	33864044	33241117	123969248	123966925	124026658	126697042
901736..902035	+	99	81299700	-	P	Synpcc7942_0891	-	-	-	[hypothetical protein]	47.33	-2	0.537687	0.586083	0	-	-		-	-	81299700		209527210	Cyanobacteria	Arthrospira maxima	1e-26	100	99		22299011	85	2	Cyanobacteria	Thermosynechococcus elongatus		15	-	-	-	-	-	-	-	-	-	-	-	-	-
902109..903119	-	336	81299701	cofG	-	Synpcc7942_0892	-	COG1060HR	Thiamine biosynthesis enzyme ThiH and related uncharacterized enzymes	[FO synthase subunit 1]	56.48	0	0.339745	0.469702	5	-	-		-	-	-		119486242	Cyanobacteria	Lyngbya sp. PCC 8106	7e-111	91.6667	308		22299058	83	1	Cyanobacteria	Thermosynechococcus elongatus		14	-	-	-	-	-	-	-	-	-	-	-	-	-
903201..904283	+	360	81299702	-	P	Synpcc7942_0893	-	-	-	[photosystem q(b) protein]	56.6	0	0.606092	0.418014	0	-	-		-	-	-		196179942	Cyanobacteria	Microcoleus chthonoplastes	0	99.7222	359		-	-	-	-	-		35	78212069,78211859,78212576,78213883,78213509	78185603,78185383,78185380,78184518,78184245,78183898	113955516,113954773,113954422,113954432,113955306,113953456	148243282,148243108,148242539,148242540,148242794,148241358	33866683,33865517,33866451,33866004,33866762,33865211	148240420,148239126,148238702,148239120,148240575,148239983	124023568,124022119,124022552	33863799,33862692,33863449	33239704,33240704	123968785,123967781,123968867	123965490,123965488,123966557	124026278,124026032,124025016,124026313	126695583,126696687
904845..905417	-	190	81299703	aroK	P	Synpcc7942_0894	-	COG0703E	Shikimate kinase	[shikimate kinase]	52.01	0	0.348326	0.461655	1	-	-		171191769	33239580	81299703		17228739	Cyanobacteria	Nostoc sp. PCC 7120	3e-51	93.1579	177		196176195	76	2	Cyanobacteria	Microcoleus chthonoplastes		35	78213853	78183927	113955447	148241390	33866734	148240549	124021918	33862436	33239580	123967661	123965355	124024892	126695461
905485..906657	-	390	81299704	-	-	Synpcc7942_0895	-	COG1249C	Pyruvate/2-oxoglutarate dehydrogenase complex, dihydrolipoamide dehydrogenase (E3) component, and related enzymes	[hypothetical protein]	58.74	0	0.305292	0.449881	8	-	-		-	-	-		196259434	Cyanobacteria	Cyanothece sp. PCC 7822	3e-20	100	390		119489370	99	2	Cyanobacteria	Lyngbya sp. PCC 8106		2	-	-	-	-	-	-	-	-	-	-	-	-	-
906832..907638	+	268	81299705	-	P	Synpcc7942_0896	-	COG2894D	Septum formation inhibitor-activating ATPase	[septum site-determining protein MinD]	56.63	0	0.325322	0.378388	1	-	-		171192105	33239815	81299705		119509943	Cyanobacteria	Nodularia spumigena	7e-105	100	268		170077139	94	1	Cyanobacteria	Synechococcus sp. PCC 7002		35	78212031,78211954	78185419,78185493	113953566,113954835	148241536,148243183	33866503,33866573	148238865,148238796,148240603	124023882,124023961	33863920,33863974	33239815,33241185	123967882,123969320	123965588,123967001	124025126,124026732	126695685,126697110
907653..907928	+	91	81299706	-	P	Synpcc7942_0897	-	COG0851D	Septum formation topological specificity factor	[cell division topological specificity factor MinE]	53.62	0	0.534515	0.540484	0	-	-		171192104	33239814	81299706		119487853	Cyanobacteria	Lyngbya sp. PCC 8106	9e-27	92.3077	84		148241535	74	1	Cyanobacteria	Synechococcus sp. RCC307		35	78212030	78185420	113953458	148241535	33866504	148238864	124023883	33863921	33239814	123967881	123965587	124025125	126695684
907925..908317	+	130	81299707	-	P	Synpcc7942_0898	-	COG3411C	Ferredoxin	[ferredoxin like protein]	56.23	0	0.426052	0.513496	2	-	-		-	33240687	81299707		170079117	Cyanobacteria	Synechococcus sp. PCC 7002	7e-42	96.1538	125		166368456	100	2	Cyanobacteria	Microcystis aeruginosa		27	78213488	78184265	113955308	-	33865231	-	124022573	33863432	33240687	123968851	-	-	126696671
908498..909295	-	265	81299708	-	-	Synpcc7942_0899	-	-	-	[hypothetical protein]	57.39	0	0.238097	0.344041	4	-	-		-	-	-		196183657	Cyanobacteria	Microcoleus chthonoplastes	9e-57	92.8302	246		159027573	100	2	Cyanobacteria	Microcystis aeruginosa		22	78213855	78183925	113953377	148241388	33866736	148240551	-	-	-	-	-	124024894	126695463
909440..909643	-	67	81299709	-	-	Synpcc7942_0900	-	-	-	[hypothetical protein]	55.39	0	0.489607	0.445708	0	-	-		-	-	-		172035175	Cyanobacteria	Cyanothece sp. ATCC 51142	8e-12	100	67		196240638	75	1	Cyanobacteria	Cyanothece sp. PCC 7425		15	-	-	-	-	-	-	-	-	-	-	-	-	-
909780..910676	+	298	81299710	-	-	Synpcc7942_0901	-	COG0596R	Predicted hydrolases or acyltransferases (alpha/beta hydrolase superfamily)	[haloalkane dehalogenase]	57.53	0	0.314822	0.420592	4	-	-		-	-	-		196178027	Cyanobacteria	Microcoleus chthonoplastes	1e-89	94.9664	283		196189609	96	1	Cyanobacteria	Synechococcus sp. PCC 7335		29	-	-	113953479	148242790,148241885,148241242	33865474,33865215,33864695	148239979	124022696,124021878	33863334,33862401	33241206	123968725	123966410	124026754	-
910735..911694	-	319	81299711	-	X	Synpcc7942_0902	-	COG2931Q	RTX toxins and related Ca2+-binding proteins	[hypothetical protein]	49.9	-1	0.332284	0.441861	0	Bl	-		-	-	-		90411764	Proteobacteria	Photobacterium profundum	9e-28	47.6489	152		149912995	37	2	Proteobacteria	Roseobacter sp. AzwK-3b		9	-	78183696	-	-	33864621	-	-	-	-	-	-	124026810,124026810,124026810	-
911756..914341	-	861	81299712	-	P	Synpcc7942_0903	-	COG1049C	Aconitase B	[bifunctional aconitate hydratase 2/2-methylisocitrate dehydratase]	58	0	0.218782	0.217231	5	-	-		-	33241315	81299712		158334795	Cyanobacteria	Acaryochloris marina	0	99.5354	857		197627225	100	1	Cyanobacteria	Cyanobium sp. PCC 7001		34	78214168	78185863	161349987	148243607	33867030	161347490	124024686	33864513	33241315	123969442	123967124	124026886	126697229
914613..915158	+	181	81299713	-	-	Synpcc7942_0904	-	-	-	[hypothetical protein]	56.78	0	0.406361	0.509263	0	-	-		-	-	-		186684427	Cyanobacteria	Nostoc punctiforme	8e-05	87.8453	159		-	-	-	-	-		2	-	-	-	-	-	-	-	-	-	-	-	-	-
915588..916130	+	180	81299714	-	O	Synpcc7942_0905	-	-	-	[hypothetical protein]	45.3	-2	0.610514	0.750884	0	-	-		-	-	-		-	-	-	-	-	-		-	-	-	-	-		0	-	-	-	-	-	-	-	-	-	-	-	-	-
916262..916747	+	161	81299715	-	O	Synpcc7942_0906	-	-	-	[hypothetical protein]	43.62	-2	0.578641	0.711317	0	-	-		-	-	-		-	-	-	-	-	-		-	-	-	-	-		1	-	-	-	-	-	-	-	-	-	-	-	-	-
916954..917166	+	70	81299716	-	O	Synpcc7942_0907	-	-	-	[hypothetical protein]	58.22	0	0.440598	0.508783	0	-	-		-	-	-		-	-	-	-	-	-		-	-	-	-	-		1	-	-	-	-	-	-	-	-	-	-	-	-	-
917280..917987	+	235	81299717	-	-	Synpcc7942_0908	-	-	-	[hypothetical protein]	54.52	0	0.31258	0.331867	0	NJ	-		-	-	-		149410700	Chordata	Ornithorhynchus anatinus	2e-06	74.0426	174		117553210	94	1	Echinodermata	Lytechinus variegatus		1	-	-	-	-	-	-	-	-	-	-	-	-	-
918135..918491	+	118	81299718	-	P	Synpcc7942_0909	-	COG0316S	Uncharacterized conserved protein	[HesB/YadR/YfhF]	54.06	0	0.466608	0.398797	0	-	-		171191775	33239589	81299718		113477391	Cyanobacteria	Trichodesmium erythraeum	6e-44	100	118		113477391	38	3	Cyanobacteria	Trichodesmium erythraeum		35	78213865	78183915	113955187	148241373,148243265	33866746	148240561,148238719	124024310	33864234	33239589	123967671	123965365	124024903,124026861	126695471
918560..918988	+	142	81299719	-	P	Synpcc7942_0910	-	COG0457R	FOG: TPR repeat	[hypothetical protein]	57.11	0	0.381439	0.423233	1	-	-		171191776	33239590	81299719		17229878	Cyanobacteria	Nostoc sp. PCC 7120	8e-46	96.4789	137		87301794	91	1	Cyanobacteria	Synechococcus sp. WH 5701		33	78213866	78183914	113954391	148241372	33866747	148240562	124024312	33864235	33239590	123967672	123965366	124024904	126695472
918998..919249	+	83	81299720	-	P	Synpcc7942_0911	-	-	-	[hypothetical protein]	58.33	0	0.407	0.441805	1	-	-		-	-	81299720		196239091	Cyanobacteria	Cyanothece sp. PCC 7425	6e-20	97.5904	81		22298408	53	1	Cyanobacteria	Thermosynechococcus elongatus		29	78213868	78183912	113955554	148241370	33866749	148240564	-	33864237	-	123967674	123965368	-	126695474
919325..921283	+	652	81299721	-	P	Synpcc7942_0912	-	COG2812L	DNA polymerase III, gamma/tau subunits	[DNA polymerase III, tau subunit]	59.11	0	0.226219	0.333734	11	-	-		171191913	33241267	81299721		148241162	Cyanobacteria	Synechococcus sp. RCC307	9e-179	97.2393	634		170078311	99	2	Cyanobacteria	Synechococcus sp. PCC 7002		31	78211617	78183642	113955220	148241162	33864597	148238398	124021779	33862332	33241267	-	-	124026832	-
921286..921780	-	164	81299722	-	-	Synpcc7942_0913	-	COG0454KR	Histone acetyltransferase HPA2 and related acetyltransferases	[N-acetyltransferase-like]	59.8	0	0.40202	0.502767	4	-	-		-	-	-		158336094	Cyanobacteria	Acaryochloris marina	4e-54	94.5122	155		158336094	63	1	Cyanobacteria	Acaryochloris marina		13	-	-	113952968	-	-	-	-	-	-	-	-	-	-
921780..922391	-	203	81299723	-	P	Synpcc7942_0914	-	COG4445FJ	Hydroxylase for synthesis of 2-methylthio-cis-ribozeatin in tRNA	[tRNA-(MS(2)IO(6)A)-hydroxylase-like]	56.54	0	0.342053	0.421509	3	-	-		-	33239837	-		209527798	Cyanobacteria	Arthrospira maxima	2e-69	98.5222	200		196190270	37	1	Cyanobacteria	Synechococcus sp. PCC 7335		33	78212053	78185398	113955264	148241556	33866469	148238886	124023854	33862469	33239837	123967976	123965685	124025152	126695746
922388..922837	-	149	81299724	-	P	Synpcc7942_0915	-	COG0757E	3-dehydroquinate dehydratase II	[3-dehydroquinate dehydratase]	54.67	0	0.321727	0.391458	1	-	-		-	33239836	81299724		209523602	Cyanobacteria	Arthrospira maxima	5e-51	97.3154	145		197627058	51	1	Cyanobacteria	Cyanobium sp. PCC 7001		35	78212052	78185399	113954959	148241555	33866470	148238885	124023855	33862468	33239836	123967975	123965684	124025151	126695745
922848..922976	-	42	81299725	-	-	Synpcc7942_0916	-	-	-	[hypothetical protein]	55.04	0	0.703822	0.713906	1	-	-		-	-	-		186684677	Cyanobacteria	Nostoc punctiforme	5e-08	97.619	41		196190275	63	1	Cyanobacteria	Synechococcus sp. PCC 7335		11	-	-	-	-	-	-	-	-	-	-	-	-	-
923527..923793	-	88	81299726	-	-	Synpcc7942_0917	-	-	-	[hypothetical protein]	55.43	0	0.549603	0.621524	1	-	-		-	-	-		17227815	Cyanobacteria	Nostoc sp. PCC 7120	4e-17	100	88		170077418	53	3	Cyanobacteria	Synechococcus sp. PCC 7002		11	-	-	-	-	-	-	-	-	-	-	-	-	-
924079..926028	+	649	81299727	-	P	Synpcc7942_0918	-	COG1022I	Long-chain acyl-CoA synthetases (AMP-forming)	[long-chain-fatty-acid CoA ligase]	57.13	0	0.204354	0.2834	5	-	-		171192173	33239851	81299727		196238015	Cyanobacteria	Cyanothece sp. PCC 7425	0	95.6857	621		196181721	77	2	Cyanobacteria	Microcoleus chthonoplastes		35	78213528	78184237	113955509	148242895	33865203	148238916	124023832	33862488	33239851	123967990	123965699	124025167	126695760
926077..926523	+	148	81299728	-	P	Synpcc7942_0919	-	-	-	[hypothetical protein]	46.98	-2	0.313568	0.356323	0	-	-		171192174	33239852	81299728		196181935	Cyanobacteria	Microcoleus chthonoplastes	1e-48	95.2703	141		113475498	51	1	Cyanobacteria	Trichodesmium erythraeum		35	78213527	78184238	113954177	148242894	33865204	148238917	124023831	33862489	33239852	123967991	123965700	124025168	126695761
926720..926974	-	84	81299729	-	P	Synpcc7942_0920	-	-	-	[photosystem I reaction center]	54.12	0	0.356902	0.321041	1	-	-		-	33240379	-		170078996	Cyanobacteria	Synechococcus sp. PCC 7002	2e-25	96.4286	81		170078996	55	1	Cyanobacteria	Synechococcus sp. PCC 7002		34	78212958	78184644	113954502,113953269	148242487	33865824	148239560	124023237	33862959	33240379	123968488	123966222	124025680	126696291
927092..927394	-	100	81299730	-	P	Synpcc7942_0921	-	-	-	[hypothetical protein]	52.48	0	0.365389	0.488915	1	-	-		171191660	33240380	81299730		186680601	Cyanobacteria	Nostoc punctiforme	1e-36	93	93		186680601	98	2	Cyanobacteria	Nostoc punctiforme		34	78212957	78184645	113953103	148242486	33865823	148239561	124023236	33862960	33240380	123968489	-	124025681	126696292
927391..928293	-	300	81299731	-	P	Synpcc7942_0922	-	COG0008J	Glutamyl- and glutaminyl-tRNA synthetases	[glutamate--tRNA ligase]	59.25	0	0.305117	0.4876	7	Bl	-		-	33240849	81299731		91775462	Proteobacteria	Methylobacillus flagellatus	7e-67	97	291		148264276	47	1	Proteobacteria	Geobacter uraniireducens		35	78213607,78212191	78184157,78185286	113954768,113955262	148241581,148242765	33865122,33866358	148240263,148240172	124022282,124022388	33863661,33863576	33240849,33239922	123968065	123965772	124025240	126695836
928293..929168	-	291	81299732	-	P	Synpcc7942_0923	-	COG0005F	Purine nucleoside phosphorylase	[5'-methylthioadenosine phosphorylase]	57.65	0	0.288234	0.34067	1	-	-		-	33239784	81299732		170076741	Cyanobacteria	Synechococcus sp. PCC 7002	1e-118	99.3127	289		126656667	100	2	Cyanobacteria	Cyanothece sp. CCY 0110		33	78212922	78184669	113953543	148242455	33865799	148239586	124024222	33864166	33239784	123967861	123965569	124025093	126695663
929220..931214	-	664	81299733	-	P	Synpcc7942_0924	-	COG0642T	Signal transduction histidine kinase	[multi-sensor signal transduction histidine kinase]	55.19	0	0.209047	0.307709	6	-	-		171192163	33240871	81299733		186683853	Cyanobacteria	Nostoc punctiforme	0	98.1928	652		119484319	100	2	Cyanobacteria	Lyngbya sp. PCC 8106		35	78213638	78184127	113954151	148242922	33865087	148240299	124022255	33863684	33240871	123969074	123966735	124026473	126696865
931278..932579	-	433	81299734	-	P	Synpcc7942_0925	-	COG0151F	Phosphoribosylamine-glycine ligase	[phosphoribosylamine--glycine ligase]	61.14	1	0.277719	0.363599	4	-	-		-	33240870	81299734		75909434	Cyanobacteria	Anabaena variabilis	1e-154	97.6905	423		196189879	43	1	Cyanobacteria	Synechococcus sp. PCC 7335		35	78213637	78184128	113953298	148242921	33865088	148240298	124022256	33863683	33240870	123969073	123966734	124026472	126696864
932734..933993	+	419	81299735	-	-	Synpcc7942_0926	-	COG0457R	FOG: TPR repeat	[hypothetical protein]	59.84	0	0.222087	0.333802	9	-	-		-	-	-		196183561	Cyanobacteria	Microcoleus chthonoplastes	1e-29	92.6014	388		196183561	75	2	Cyanobacteria	Microcoleus chthonoplastes		11	-	-	-	-	-	-	-	-	-	-	-	-	-
934021..934746	+	241	81299736	-	P	Synpcc7942_0927	-	COG0152F	Phosphoribosylaminoimidazolesuccinocarboxamide (SAICAR) synthase	[phosphoribosylaminoimidazole-succinocarboxamide synthase]	54.68	0	0.298692	0.362679	2	-	-		-	33240869	81299736		22299039	Cyanobacteria	Thermosynechococcus elongatus	2e-87	96.6805	233		22299039	68	1	Cyanobacteria	Thermosynechococcus elongatus		34	78213635	78184130	113955057	148242919	33865090	148240296	124022258	33863681	33240869	-	123966733	124026471	126696863
934864..937029	+	721	81299737	-	P	Synpcc7942_0928	-	COG4775M	Outer membrane protein/protective antigen OMA87	[outer envelope membrane protein]	58.13	0	0.220834	0.302068	2	-	-		-	33240868	81299737		196178097	Cyanobacteria	Microcoleus chthonoplastes	0	97.0874	700		196192853	58	1	Cyanobacteria	Synechococcus sp. PCC 7335		34	78213634	78184131	113954793	-	33865091	148240295	124022259	33863680	33240868	123969070	123966732	124026470	126696862
937039..937893	+	284	81299738	lpxC	P	Synpcc7942_0929	-	COG0774M	UDP-3-O-acyl-N-acetylglucosamine deacetylase	[UDP-3-O-[3-hydroxymyristoyl] N-acetylglucosamine deacetylase]	59.65	0	0.254043	0.384736	4	-	-		-	33240867	81299738		170076947	Cyanobacteria	Synechococcus sp. PCC 7002	9e-88	95.4225	271		16329599	34	1	Cyanobacteria	Synechocystis sp. PCC 6803		35	78213633	78184132	113954355	148242917	33865092	148240294	124022260	33863679	33240867	123969069	123966731	124026469	126696861
937912..938379	+	155	81299739	fabZ	P	Synpcc7942_0930	-	COG0764I	3-hydroxymyristoyl/3-hydroxydecanoyl-(acyl carrier protein) dehydratases	[(3R)-hydroxymyristoyl-ACP dehydratase]	58.55	0	0.396045	0.458091	0	-	-		171192164	33240866	81299739		113953891	Cyanobacteria	Synechococcus sp. CC9311	3e-60	93.5484	145		159903931	53	7	Cyanobacteria	Prochlorococcus marinus		35	78213632	78184133	113953891	148242916	33865093	148240293	124022261	33863678	33240866	123969068	123966730	124026468	126696860
938386..939192	+	268	81299740	-	P	Synpcc7942_0931	-	COG1043M	Acyl-[acyl carrier protein]--UDP-N-acetylglucosamine O-acyltransferase	[UDP-N-acetylglucosamine acyltransferase]	58.12	0	0.264463	0.347647	3	-	-		-	33240865	81299740		170076704	Cyanobacteria	Synechococcus sp. PCC 7002	3e-99	100	268		196188706	37	1	Cyanobacteria	Synechococcus sp. PCC 7335		35	78213631	78184134	113953392	148242915	33865094	148240292	124022262	33863677	33240865	123969067	123966729	124026467	126696859
939193..940392	+	399	81299741	lpxB	P	Synpcc7942_0932	-	COG0763M	Lipid A disaccharide synthetase	[lipid-A-disaccharide synthase]	58.17	0	0.231036	0.310246	5	-	-		-	33240864	81299741		75906323	Cyanobacteria	Anabaena variabilis	1e-115	95.7393	382		16331398	65	1	Cyanobacteria	Synechocystis sp. PCC 6803		35	78213630	78184135	113955457	148242914	33865095	148240291	124022263	33863676	33240864	123969066	123966728	124026466	126696858
940410..940925	-	171	81299742	-	-	Synpcc7942_0933	-	COG0495J	Leucyl-tRNA synthetase	[hypothetical protein]	58.72	0	0.384708	0.470363	3	-	-		-	-	-		170079459	Cyanobacteria	Synechococcus sp. PCC 7002	4e-41	84.7953	145		22298899	94	1	Cyanobacteria	Thermosynechococcus elongatus		22	78214145	78185840	113954657	148243587	33866995	148240818	-	-	-	-	-	-	-
940995..942056	+	353	81299743	-	P	Synpcc7942_0934	-	COG0547E	Anthranilate phosphoribosyltransferase	[hypothetical protein]	58.66	0	0.277459	0.344501	5	-	-		-	33241308	-		16330085	Cyanobacteria	Synechocystis sp. PCC 6803	2e-90	96.6006	341		33867022	100	2	Cyanobacteria	Synechococcus sp. WH 8102		29	78214161,78212682	78185856	113955363,113955107	148243585,148242431	33867022,33865559	148240833,148239396	124024679,124023278	33864506,33862927	33241308	-	-	124026879	-
942068..942838	-	256	81299744	-	P	Synpcc7942_0935	-	COG0730R	Predicted permeases	[hypothetical protein]	57.72	0	0.352343	0.478923	1	-	-		-	-	81299744		16330448	Cyanobacteria	Synechocystis sp. PCC 6803	1e-75	98.0469	251		22299171	76	1	Cyanobacteria	Thermosynechococcus elongatus		25	78212284,78212587	78185194,78184528	113952830,113954377	148243594	33866262,33865991	148238999	124022498	33863490,33863202	-	-	-	-	-
942843..943388	-	181	81299745	-	-	Synpcc7942_0936	-	COG0607P	Rhodanese-related sulfurtransferase	[rhodanese-like protein]	56.04	0	0.380253	0.524692	2	-	-		-	-	-		87123979	Cyanobacteria	Synechococcus sp. RS9917	3e-40	92.8177	168		22299170	46	2	Cyanobacteria	Thermosynechococcus elongatus		11	-	-	-	-	-	-	-	-	-	-	-	-	-
943435..944127	-	230	81299746	-	-	Synpcc7942_0937	-	COG0491R	Zn-dependent hydrolases, including glyoxylases	[hypothetical protein]	55.12	0	0.31049	0.353527	3	-	-		-	-	-		22299169	Cyanobacteria	Thermosynechococcus elongatus	1e-89	97.8261	225		196179377	38	6	Cyanobacteria	Microcoleus chthonoplastes		15	-	-	-	-	-	-	-	-	-	-	-	-	-
944220..944540	+	106	81299747	-	-	Synpcc7942_0938	-	COG0640K	Predicted transcriptional regulators	[ArsR family transcriptional regulator]	57.32	0	0.462617	0.476136	0	-	-		-	-	-		22298311	Cyanobacteria	Thermosynechococcus elongatus	1e-25	91.5094	97		17231235	100	2	Cyanobacteria	Nostoc sp. PCC 7120		18	-	-	-	-	-	-	124024609	33864461	-	-	-	-	-
944618..945244	+	208	81299748	-	P	Synpcc7942_0939	-	COG0529P	Adenylylsulfate kinase and related kinases	[adenylylsulfate kinase]	56.3	0	0.375462	0.499621	3	Bl	-		171191808	33239642	-		114775637	Proteobacteria	Mariprofundus ferrooxydans	7e-79	95.1923	198		158333605	99	2	Cyanobacteria	Acaryochloris marina		33	78213928	78185667	113953900	148243366	33866813	148240638	124024397	33864294	33239642	123967721	123965430	124024953	126695524
945289..945639	-	116	81299749	-	O	Synpcc7942_0940	-	COG1396K	Predicted transcriptional regulators	[XRE family transcriptional regulator]	54.99	0	0.463751	0.495358	1	-	-		-	-	-		-	-	-	-	-	-		-	-	-	-	-		1	-	-	-	-	-	-	-	-	-	-	-	-	-
946064..947773	-	569	81299750	-	P	Synpcc7942_0941	-	COG0488R	ATPase components of ABC transporters with duplicated ATPase domains	[ATPase]	52.75	0	0.221719	0.36108	2	-	-		-	33239557	81299750		196238742	Cyanobacteria	Cyanothece sp. PCC 7425	0	98.9455	563		159030009	100	2	Cyanobacteria	Microcystis aeruginosa		35	78213827,78212064,78213964	78183952,78185388,78185707	113952796,113953843,113954297	148241478,148241942,148243333	33866707,33866457	148240521,148240427	124021961,124022109	33863902,33863807	33239557,33240646	123967641	123965335	124024870,124026519,124024981	126695440,126695550
947957..949849	-	630	81299751	-	P	Synpcc7942_0942	-	COG0465O	ATP-dependent Zn proteases	[FtsH peptidase]	57.74	0	0.377491	0.266418	1	-	PX		171191668	33240371	81299751		119493933	Cyanobacteria	Lyngbya sp. PCC 8106	0	99.5238	627		113477982	99	1	Cyanobacteria	Trichodesmium erythraeum		35	78212968,78211853,78212852,78212463	78184634,78185610,78184725,78185050	113954954,113953333,113953212,113955040	148242501,148243292,148242588,148242853	33865834,33864841,33865745,33866121	148239552,148238691,148239452,148240025	124023247,124024074,124023163,124023616	33862949,33864065,33863028,33862651	33240371,33239707,33240787,33240430	123968339,123967784,123968995,123968548	123966074,123965493,123966658,123966164	124025672,124025019,124026388,124025741	126696141,126695586,126696787,126696352
950237..951505	+	422	81299752	-	P	Synpcc7942_0943	-	COG4992E	Ornithine/acetylornithine aminotransferase	[acetylornithine aminotransferase]	58.23	0	0.298875	0.332448	4	-	-		171191582	33240824	81299752		75909934	Cyanobacteria	Anabaena variabilis	2e-165	96.6825	408		22298871	62	3	Cyanobacteria	Thermosynechococcus elongatus		35	78212402,78213568	78185101,78184197,162138552	113955508,113953653,113953774	148241710,148243040,148242747	33866168,33866341,33865163	148240083,148240384	124023684,124022405,124022163	33862604,33863564,33863760,33862376	33240824,33241075,33239933	123969032,123968076,123969206	123966695,123966885	124026426,124026577	126696825,126697000
951502..952740	+	412	81299753	-	P	Synpcc7942_0944	-	COG0285H	Folylpolyglutamate synthase	[FolC bifunctional protein]	55.37	0	0.32252	0.433495	8	-	-		171191583	33240825	81299753		17228521	Cyanobacteria	Nostoc sp. PCC 7120	1e-98	97.0874	400		22297734	93	1	Cyanobacteria	Thermosynechococcus elongatus		35	78212401	78185102	113954167	148241709	33866169	148240084	124023685	33862603	33240825	123969033	123966696	124026427	126696826
952793..953767	-	324	81299754	-	P	Synpcc7942_0945	-	COG0535R	Predicted Fe-S oxidoreductases	[hypothetical protein]	45.85	-2	0.371201	0.492289	2	-	-		-	33240245	81299754		119509918	Cyanobacteria	Nodularia spumigena	7e-127	99.0741	321		196240972	40	1	Cyanobacteria	Cyanothece sp. PCC 7425		32	78213300	78184441	113953726	148241843	33865396	148239731	124023039	33863134	33240245	123968229	123965939	124025410	126696003
954141..955628	+	495	81299755	-	-	Synpcc7942_0946	-	COG1231E	Monoamine oxidase	[UDP-galactopyranose mutase]	57.46	0	0.239649	0.367972	1	-	-		-	-	-		2145572	Cyanobacteria	Synechococcus sp.	5e-170	70.9091	351		2145572	100	1	Cyanobacteria	Synechococcus sp.		7	78213423,78212290	-	-	-	-	-	-	-	-	-	-	-	-
955647..956714	-	355	81299756	-	-	Synpcc7942_0947	-	COG3839G	ABC-type sugar transport systems, ATPase components	[ATPase]	59.08	0	0.277946	0.423318	5	-	-		-	-	-		158334648	Cyanobacteria	Acaryochloris marina	5e-105	96.338	342		158334648	99	2	Cyanobacteria	Acaryochloris marina		26	78212060,78212954	78184648,78185391	113952826,113954736	148241411,148242476	33866461,33865819	148240432,148239567	124023233,124022100,124023467	33862963,33863812,33862774	-	-	-	-	-
956719..957546	-	275	81299757	-	-	Synpcc7942_0948	-	COG0395G	ABC-type sugar transport system, permease component	[permease protein of sugar ABC transporter]	57.61	0	0.306102	0.346981	3	-	-		-	-	-		158336099	Cyanobacteria	Acaryochloris marina	4e-86	96.7273	266		148242475	100	2	Cyanobacteria	Synechococcus sp. RCC307		24	78212940,78213455	78184649,78184305	113954116,113955349	148242475,148241846	33865818,33865265	148239568,148239921	124023232,124022628	33862964,33863391	-	-	-	-	-
957546..958424	-	292	81299758	-	-	Synpcc7942_0949	-	COG1175G	ABC-type sugar transport systems, permease components	[permease protein of sugar ABC transporter]	59.39	0	0.315257	0.345289	2	-	-		-	-	-		126659163	Cyanobacteria	Cyanothece sp. CCY 0110	5e-96	97.9452	286		158336098	100	2	Cyanobacteria	Acaryochloris marina		25	78212939,78212979	78184650,78184624	113953089,113953202	148242474,148242517	33865817,33865843	148239569,148239541	124023231,124023258	33862965,33862940	-	-	-	-	-
958421..959737	-	438	81299759	-	-	Synpcc7942_0950	-	COG1653G	ABC-type sugar transport system, periplasmic component	[putative multiple sugar transport system substrate-binding protein]	58.16	0	0.245563	0.365832	8	-	-		-	-	-		172038066	Cyanobacteria	Cyanothece sp. ATCC 51142	2e-106	92.9224	407		158337807	100	3	Cyanobacteria	Acaryochloris marina		22	78212938	78184651	113955427,113953371	148242473	33865816,33864661	148239570	124023230	33862966	-	-	-	-	-
959837..960685	+	282	81299760	-	P	Synpcc7942_0951	-	COG0157H	Nicotinate-nucleotide pyrophosphorylase	[nicotinate-nucleotide pyrophosphorylase]	56.3	0	0.223	0.338836	3	-	-		-	33239665	81299760		186685325	Cyanobacteria	Nostoc punctiforme	4e-95	99.6454	281		196241697	38	1	Cyanobacteria	Cyanothece sp. PCC 7425		35	78213960	78185702	113953632	148243339	33866850	148240673	124024441	33864337	33239665	123967743	123965452	124024976	126695546
960829..961620	-	263	81299761	-	-	Synpcc7942_0952	-	COG2887L	RecB family exonuclease	[hypothetical protein]	53.28	0	0.310408	0.448905	0	-	-		-	-	-		158339268	Cyanobacteria	Acaryochloris marina	3e-61	100	263		196242377	99	1	Cyanobacteria	Cyanothece sp. PCC 7425		5	-	-	-	-	-	-	-	-	-	-	-	-	-
961744..962208	-	154	81299762	-	P	Synpcc7942_0953	-	COG2947S	Uncharacterized conserved protein	[hypothetical protein]	55.27	0	0.346093	0.426246	3	-	-		-	33241030	81299762		16330832	Cyanobacteria	Synechocystis sp. PCC 6803	1e-48	95.4545	147		87301214	100	2	Cyanobacteria	Synechococcus sp. WH 5701		33	78213669	78184100	113953459	148242947	33865065	148240321	124022226	33863706	33241030	123969162	123966839	124026533	126696956
962266..963300	-	344	81299763	-	P	Synpcc7942_0954	-	COG0354R	Predicted aminomethyltransferase related to GcvT	[glycine cleavage T-protein-like]	58.07	0	0.267746	0.315474	6	-	-		-	33239760	81299763		209525728	Cyanobacteria	Arthrospira maxima	2e-74	92.1512	317		158334606	95	2	Cyanobacteria	Acaryochloris marina		27	78211782,78214098	78185799	113952781,113955074	148243536	33866955	148238616,148240793	124024186,124024641	33864136,33864479	-	-	-	124026866	-
963272..963790	-	172	81299764	-	-	Synpcc7942_0955	-	-	-	[hypothetical protein]	56.65	0	0.362109	0.40265	2	-	-		-	-	-		75908306	Cyanobacteria	Anabaena variabilis	2e-28	93.0233	160		196190886	84	3	Cyanobacteria	Synechococcus sp. PCC 7335		12	-	-	-	-	-	-	-	-	-	-	-	-	-
963926..965068	+	380	81299765	-	P	Synpcc7942_0956	-	COG0523R	Putative GTPases (G3E family)	[hypothetical protein]	50.39	-1	0.219601	0.350813	1	-	-		-	33239940	81299765		75909921	Cyanobacteria	Anabaena variabilis	4e-162	97.1053	369		196189836	56	3	Cyanobacteria	Synechococcus sp. PCC 7335		35	78212222,78213095,78212795	78185257	113953959,113953512,113953370	148242727,148242342	33866327,33865661	148240142,148239471	124022421,124023398	33863552	33239940,33240957,33240301	123968083	123965789	124025258,124025523	126695855
965072..965719	+	215	81299766	-	P	Synpcc7942_0957	-	COG2109H	ATP:corrinoid adenosyltransferase	[cob(I)yrinic acid a,c-diamide adenosyltransferase]	55.4	0	0.285525	0.323885	3	-	-		-	33239974	81299766		196237852	Cyanobacteria	Cyanothece sp. PCC 7425	8e-88	99.0698	213		196237852	54	1	Cyanobacteria	Cyanothece sp. PCC 7425		34	78212263,78211943,78211943	78185213,78185504,78185504	113954591,113952916,113952916	148241956,148243197,148243197,148243444	33866282,33866584,33866584	148238977,148238785,148238785	124022472,124023981,124023981,124024143	33863511,33863985,33863985,33864096	33239974,33241174,33241174	123968114,123969309,123967804	123965822,123966990	124025291,124026721,124026721	126695887,126697099
965726..966355	-	209	81299767	purN	P	Synpcc7942_0958	-	COG0299F	Folate-dependent phosphoribosylglycinamide formyltransferase PurN	[phosphoribosylglycinamide formyltransferase]	58.25	0	0.375669	0.51014	4	-	-		-	33240395	81299767		86608381	Cyanobacteria	Synechococcus sp. JA-2-3B'a(2-13)	3e-67	96.1722	201		86605346	100	2	Cyanobacteria	Synechococcus sp. JA-3-3Ab		35	78212918,78214172	78184673,78185867	113954368	148242451,148243611	33865795,33867034	148239590,148240845	124023213	33862982	33240395	123968503	123966206,123967126	124025699,124026889	126696306
966530..967561	-	343	81299768	obgE	P	Synpcc7942_0959	-	COG0536R	Predicted GTPase	[GTPase ObgE]	57.85	0	0.284347	0.367167	1	-	-		171192137	33239698	81299768		196237463	Cyanobacteria	Cyanothece sp. PCC 7425	2e-136	97.6676	335		196237463	71	1	Cyanobacteria	Cyanothece sp. PCC 7425		35	78212061	162138551	113955152	148241410	33866460	148240431	124022104	33863811	33239698	123967775	123965483	124025009	126695577
967595..968848	+	417	81299769	-	-	Synpcc7942_0960	-	COG3839G	ABC-type sugar transport systems, ATPase components	[ATPase]	57.97	0	0.25804	0.322048	6	-	-		-	-	-		119509512	Cyanobacteria	Nodularia spumigena	1e-131	94.7242	395		177664012	56	1	Cyanobacteria	Cyanothece sp. PCC 8801		25	78212060,78212220	78185391,78184648	113952826	148241411,148242476	33866461	148240432,148239567	124022100,124023467	33863812,33862774	-	-	-	-	-
968937..969950	+	337	81299770	-	-	Synpcc7942_0961	-	COG1316K	Transcriptional regulator	[cell envelope-related function transcriptional attenuator]	57.89	0	0.219386	0.31214	3	-	-		-	-	-		22299301	Cyanobacteria	Thermosynechococcus elongatus	9e-61	74.4807	251		22299301	95	6	Cyanobacteria	Thermosynechococcus elongatus		21	78213137	78184946	113953123,113953919	148242662,148241872	-	148239854	124022678	33863350	-	-	-	-	-
969968..971323	-	451	81299771	-	P	Synpcc7942_0962	-	COG0144J	tRNA and rRNA cytosine-C5-methylases	[sun protein]	59.81	0	0.231935	0.368947	4	-	-		171191564	33239874	81299771		196242010	Cyanobacteria	Cyanothece sp. PCC 7425	7e-150	97.561	440		86609413	100	1	Cyanobacteria	Synechococcus sp. JA-2-3B'a(2-13)		34	78212348	78185142	113954299	148241673	33866211	148240114	124023762	33862543	33239874	123968018	123965723	124025193	126695788
971259..971639	-	126	81299772	-	-	Synpcc7942_0963	-	COG3695L	Predicted methylated DNA-protein cysteine methyltransferase	[methyltransferase]	60.37	1	0.417863	0.475994	0	-	-		-	-	-		119493683	Cyanobacteria	Lyngbya sp. PCC 8106	3e-29	84.127	106		196189936	62	2	Cyanobacteria	Synechococcus sp. PCC 7335		15	78212347	78185143	113954498	148241672	33866212	148240116	124023763	33862542	-	-	-	-	-
971856..972374	+	172	81299773	-	O	Synpcc7942_0964	-	-	-	[hypothetical protein]	60.69	1	0.309486	0.387742	1	-	-		-	-	-		-	-	-	-	-	-		-	-	-	-	-		1	-	-	-	-	-	-	-	-	-	-	-	-	-
972388..973350	+	320	81299774	-	-	Synpcc7942_0965	-	COG1218P	3'-Phosphoadenosine 5'-phosphosulfate (PAPS) 3'-phosphatase	[ammonium transporter protein Amt1-like]	60.23	1	0.275384	0.392829	8	-	-		-	-	-		196183139	Cyanobacteria	Microcoleus chthonoplastes	2e-82	94.375	302		196183139	48	1	Cyanobacteria	Microcoleus chthonoplastes		22	78212931	-	113954301	-	33866430,33865809	148239577	-	33863645	-	-	-	-	-
973359..973946	-	195	81299775	-	-	Synpcc7942_0966	-	-	-	[hypothetical protein]	57.65	0	0.329983	0.426071	1	-	-		-	-	-		196238346	Cyanobacteria	Cyanothece sp. PCC 7425	7e-45	97.4359	190		196188917	24	1	Cyanobacteria	Synechococcus sp. PCC 7335		7	-	-	-	-	-	-	-	-	-	-	-	-	-
974099..975061	+	320	81299776	hemC	P	Synpcc7942_0967	-	COG0181H	Porphobilinogen deaminase	[porphobilinogen deaminase]	58.98	0	0.358849	0.362931	1	-	-		171192310	33239945	81299776		196257840	Cyanobacteria	Cyanothece sp. PCC 7822	2e-134	99.6875	319		196178921	37	3	Cyanobacteria	Microcoleus chthonoplastes		35	78212229	78185247	113952874	148241995	33866317	148238945	124022436	33863541	33239945	123968087	123965794	124025263	126695860
975143..975358	+	71	81299777	-	O	Synpcc7942_0968	-	-	-	[hypothetical protein]	58.8	0	0.483445	0.495721	3	-	-		-	-	-		-	-	-	-	-	-		-	-	-	-	-		0	-	-	-	-	-	-	-	-	-	-	-	-	-
975368..976195	-	275	81299778	-	-	Synpcc7942_0969	-	COG0412Q	Dienelactone hydrolase and related enzymes	[carboxymethylenebutenolidase]	57.49	0	0.236536	0.299734	4	-	-		-	-	-		75910228	Cyanobacteria	Anabaena variabilis	1e-120	100	275		196239543	81	2	Cyanobacteria	Cyanothece sp. PCC 7425		22	78211639	-	113952933	148241188,148243520	33866949	-	124022744	33863302	-	-	-	-	126696941
976311..977882	+	523	81299779	-	P	Synpcc7942_0970	-	COG1233Q	Phytoene dehydrogenase and related proteins	[phytoene dehydrogenase-like]	59.92	0	0.185507	0.325554	6	-	-		-	33241169	81299779		158335160	Cyanobacteria	Acaryochloris marina	0	94.6463	495		16329432	87	1	Cyanobacteria	Synechocystis sp. PCC 6803		35	78211938,78213206,78213415	78185510,78184996,78184338	113954386,113953835,113954620	148243205,148242641,148242145	33866589,33865435,33865295	148238780,148239716,148239140	124023986,124022083,124022708	33863990,33863322	33241169,33240035	123969305,123968754,123967908	123966986,123966439,123965609	124026716,124026174,124025918	126697095,126696560,126695708
977903..979261	-	452	81299780	-	P	Synpcc7942_0971	-	COG3330S	Uncharacterized protein conserved in bacteria	[hypothetical protein]	58.57	0	0.264831	0.299465	1	-	-		-	33239540	-		119511807	Cyanobacteria	Nodularia spumigena	3e-163	92.0354	416		158337080	82	1	Cyanobacteria	Acaryochloris marina		34	78213798	78183977	113954153	148243125	33864849	148240493	124022010	33863875	33239540	123967624	123965319	124024852	126695424
979369..979761	+	130	81299781	-	P	Synpcc7942_0972	-	COG0251J	Putative translation initiation inhibitor, yjgF family	[YjgF-like protein]	59.8	0	0.444557	0.453597	1	-	-		171192366	33240011	81299781		196240254	Cyanobacteria	Cyanothece sp. PCC 7425	2e-45	100	130		148241939	98	1	Cyanobacteria	Synechococcus sp. RCC307		35	78212499	78184452	113954968	148241939	33866079	148239028	124022529	33863465	33240011	123968149	123965857	124025324	126695922
979758..980930	-	390	81299782	-	P	Synpcc7942_0973	-	COG1004M	Predicted UDP-glucose 6-dehydrogenase	[UDP-glucose 6-dehydrogenase]	57.54	0	0.273146	0.369574	5	-	-		-	33240761	81299782		119511278	Cyanobacteria	Nodularia spumigena	3e-155	100	390		158335518	50	1	Cyanobacteria	Acaryochloris marina		35	78211742	78183806	113954555	148241286	33864735	148238580	124024228	33864170	33240761	123968923	123966654	124025392,124025571	126696736
980967..981137	-	56	81299783	-	-	Synpcc7942_0974	-	COG1004M	Predicted UDP-glucose 6-dehydrogenase	[UDP-glucose dehydrogenase]	52.05	0	0.577398	0.664815	0	-	-		-	-	-		186900443	Cyanobacteria	Cyanothece sp. PCC 7424	1e-17	100	56		86605203	63	1	Cyanobacteria	Synechococcus sp. JA-3-3Ab		17	-	-	-	-	-	-	-	-	-	-	-	-	-
981254..982144	-	296	81299784	mraW	P	Synpcc7942_0975	-	COG0275M	Predicted S-adenosylmethionine-dependent methyltransferase involved in cell envelope biogenesis	[S-adenosyl-methyltransferase MraW]	59.93	0	0.272838	0.373566	5	-	-		171191811	33239648	81299784		196190963	Cyanobacteria	Synechococcus sp. PCC 7335	1e-100	96.9595	287		196190963	100	1	Cyanobacteria	Synechococcus sp. PCC 7335		34	78213939	78185678	113954684	148243357	-	148240649	124024411	33864313	33239648	123967726	123965435	124024959	126695529
982168..984897	+	909	81299785	-	P	Synpcc7942_0976	-	COG0517R,COG0617J,COG0618R	FOG: CBS domain, tRNA nucleotidyltransferase/poly(A) polymerase, Exopolyphosphatase-related proteins	[CBS]	59.78	0	0.210089	0.337485	10	-	-		171191954	33239786	81299785		75907929	Cyanobacteria	Anabaena variabilis	0	99.67	906		119484314	66	2	Cyanobacteria	Lyngbya sp. PCC 8106		15	-	-	-	-	-	-	-	-	-	-	-	-	-
985009..986010	-	333	81299786	-	P	Synpcc7942_0977	-	COG0572F	Uridine kinase	[phosphoribulokinase]	56.39	0	0.383724	0.252849	0	-	PHX		171191599	33240311	81299786		119493991	Cyanobacteria	Lyngbya sp. PCC 8106	1e-157	100	333		22299457	43	3	Cyanobacteria	Thermosynechococcus elongatus		17	-	-	-	-	-	-	-	-	-	-	-	-	-
986415..987626	+	403	81299787	-	P	Synpcc7942_0978	-	COG0369P	Sulfite reductase, alpha subunit (flavoprotein)	[ferredoxin-NADP oxidoreductase]	55.45	0	0.291198	0.243442	0	-	PX		171192233	33240573	81299787		210061094	Cyanobacteria	Fremyella diplosiphon	4e-162	100	403		210061094	100	3	Cyanobacteria	Fremyella diplosiphon		32	78213434	78184326	113955010	148241859	33865285	148239896	124022650	33863372	33240573	123968714	123966398	124026214	126696520
988074..988577	-	167	81299788	-	-	Synpcc7942_0979	-	COG2318S	Uncharacterized protein conserved in bacteria	[hypothetical protein]	52.18	0	0.420767	0.457255	2	-	-		-	-	-		196257799	Cyanobacteria	Cyanothece sp. PCC 7822	3e-43	97.006	162		16329223	40	1	Cyanobacteria	Synechocystis sp. PCC 6803		4	-	-	-	-	-	-	-	-	-	-	-	-	-
988653..989276	-	207	81299789	-	-	Synpcc7942_0980	-	COG1280E	Putative threonine efflux protein	[hypothetical protein]	51.76	0	0.38228	0.526438	2	-	-		-	-	-		196178388	Cyanobacteria	Microcoleus chthonoplastes	3e-36	97.1014	201		16331029	97	2	Cyanobacteria	Synechocystis sp. PCC 6803		3	-	-	-	-	-	-	-	-	-	-	-	-	-
989800..991494	-	564	81299790	-	-	Synpcc7942_0981	-	COG0433R	Predicted ATPase	[hypothetical protein]	56.93	0	0.213387	0.299581	4	-	-		-	-	-		158338311	Cyanobacteria	Acaryochloris marina	0	97.8723	552		22297794	31	2	Cyanobacteria	Thermosynechococcus elongatus		9	-	-	-	-	-	-	-	-	-	-	-	-	-
991553..992167	+	204	81299791	-	P	Synpcc7942_0982	-	COG2867I	Oligoketide cyclase/lipid transport protein	[hypothetical protein]	55.45	0	0.292936	0.335152	2	-	-		171192234	33240572	-		196189056	Cyanobacteria	Synechococcus sp. PCC 7335	3e-33	75.4902	154		116071026	100	2	Cyanobacteria	Synechococcus sp. BL107		9	-	-	113953215,113953781	-	33865286	-	-	-	-	-	-	-	126696521
992187..992873	+	228	81299792	-	P	Synpcc7942_0983	-	COG0274F	Deoxyribose-phosphate aldolase	[deoxyribose-phosphate aldolase]	58.95	0	0.309202	0.385544	2	-	-		171192171	33239848	81299792		196242261	Cyanobacteria	Cyanothece sp. PCC 7425	6e-66	96.0526	219		196242261	64	1	Cyanobacteria	Cyanothece sp. PCC 7425		33	78213531	78184234	113953703	148242898	33865200	148238913	124023835	33862485	33239848	123967987	-	124025164	126695757
992870..993670	+	266	81299793	recO	P	Synpcc7942_0984	-	COG1381L	Recombinational DNA repair protein (RecF pathway)	[DNA repair protein RecO]	59.93	0	0.317698	0.37786	0	-	-		171192170	33239847	81299793		158337750	Cyanobacteria	Acaryochloris marina	1e-54	97.3684	259		158337750	37	3	Cyanobacteria	Acaryochloris marina		35	78213532	78184233	113955067	148242899	33865199	148238912	124023836	33862484	33239847	123967986	123965695	124025163	126695756
993654..995036	+	460	81299794	-	-	Synpcc7942_0985	-	COG0477GEPR	Permeases of the major facilitator superfamily	[hypothetical protein]	56.25	0	0.200871	0.289562	3	-	-		-	-	-		119485168	Cyanobacteria	Lyngbya sp. PCC 8106	8e-130	97.1739	447		196191471	43	1	Cyanobacteria	Synechococcus sp. PCC 7335		26	78213533	78184232	113952834	148242900	33865198	148238911	124023837	33862483	-	-	-	-	-
995080..996231	+	383	81299795	-	P	Synpcc7942_0986	-	COG0438M	Glycosyltransferase	[glycosyltransferase]	56.6	0	0.212869	0.325715	3	-	-		171192169	33239846	81299795		16330607	Cyanobacteria	Synechocystis sp. PCC 6803	1e-143	97.389	373		86604829	49	1	Cyanobacteria	Synechococcus sp. JA-3-3Ab		35	78213534,78211606	78184231,78183632,78183786	113953613,113953518	148242901	33865197	148238910,148238388	124023838	33862482	33239846,33241276	123967985	123965694	124025162,124026841	126695755
996280..996723	-	147	81299796	-	P	Synpcc7942_0987	-	COG0735P	Fe2+/Zn2+ uptake regulation proteins	[ferric uptake regulator family protein]	52.7	0	0.349549	0.448738	1	-	-		-	33240244	81299796		196237726	Cyanobacteria	Cyanothece sp. PCC 7425	2e-61	98.6395	145		196190292	45	1	Cyanobacteria	Synechococcus sp. PCC 7335		35	78213296	78184444	113954745,113953356,113954654	148242736,148242720,148242108	33865399	148239728,148240783,148239498	124023044,124024622,124023445	33863130,33862794	33240244,33240951	123968228,123968665	123965938,123966357	124025409,124026608	126696002,126696470
996948..997274	-	108	81299797	-	P	Synpcc7942_0988	-	-	-	[hypothetical protein]	52.29	0	0.520003	0.621724	1	-	-		171192279	-	-		177663650	Cyanobacteria	Cyanothece sp. PCC 8801	6e-41	97.2222	105		196240981	58	1	Cyanobacteria	Cyanothece sp. PCC 7425		29	78213181	78184986	113954802	148242653	33865445	148239706	-	-	-	123968745	123966430	-	126696551
997379..997822	-	147	81299798	-	-	Synpcc7942_0989	-	-	-	[hypothetical protein]	55.41	0	0.352265	0.456483	1	-	-		-	-	-		159028815	Cyanobacteria	Microcystis aeruginosa	2e-29	91.1565	134		172036536	100	3	Cyanobacteria	Cyanothece sp. ATCC 51142		13	-	-	-	-	-	-	-	-	-	-	-	-	-
997912..998454	-	180	81299799	cobU	P	Synpcc7942_0990	-	COG2087H	Adenosyl cobinamide kinase/adenosyl cobinamide phosphate guanylyltransferase	[adenosylcobinamide kinase/adenosylcobinamide-phosphate guanylyltransferase]	52.67	0	0.44374	0.586124	2	-	-		-	33240424	81299799		196242017	Cyanobacteria	Cyanothece sp. PCC 7425	1e-48	95	171		158338827	51	1	Cyanobacteria	Acaryochloris marina		35	78212858	78184719	113954118	148242333	33865750	148239458	124023172	33863021	33240424	123968532	123966177	124025725	126696335
998464..999729	-	421	81299800	-	P	Synpcc7942_0991	-	-	-	[proton extrusion protein PcxA]	51.5	-1	0.248644	0.397561	1	-	-		171191542	-	-		196181907	Cyanobacteria	Microcoleus chthonoplastes	4e-101	95.7245	403		196188669	99	1	Cyanobacteria	Synechococcus sp. PCC 7335		24	78212859	78184718	113953987	148242332	33865751	148239459	124023173	33863020	-	-	-	-	-
999802..1001799	+	665	81299801	-	-	Synpcc7942_0992	-	-	-	[hypothetical protein]	60.56	1	0.185804	0.31572	8	-	-		-	-	-		196188982	Cyanobacteria	Synechococcus sp. PCC 7335	2e-116	97.4436	648		196188982	98	1	Cyanobacteria	Synechococcus sp. PCC 7335		15	-	-	-	-	-	-	-	-	-	-	-	-	-
1001766..1003145	-	459	81299802	-	P	Synpcc7942_0993	-	COG0486R,COG1100R	Predicted GTPase, GTPase SAR1 and related small G proteins	[hypothetical protein]	59.71	0	0.242859	0.346609	7	-	-		171192325	33240511	81299802		196183502	Cyanobacteria	Microcoleus chthonoplastes	3e-52	94.9891	436		196188887	57	3	Cyanobacteria	Synechococcus sp. PCC 7335		27	78212575,78212741	78184833	113953863,113955209	148242541,148242390	33866005,33865612	148239119,148239678	124023567,124022202	33862693,33863726	33240511	-	-	-	-
1003177..1003746	-	189	81299803	-	-	Synpcc7942_0994	-	-	-	[hypothetical protein]	62.46	1	0.339809	0.392225	3	-	-		-	-	-		119485210	Cyanobacteria	Lyngbya sp. PCC 8106	4e-25	71.4286	135		196238164	68	2	Cyanobacteria	Cyanothece sp. PCC 7425		6	-	-	-	-	-	-	-	-	-	-	-	-	-
1003809..1004204	+	131	81299804	-	P	Synpcc7942_0995	-	-	-	[hypothetical protein]	58.59	0	0.460986	0.525062	1	-	-		-	33239713	81299804		209527452	Cyanobacteria	Arthrospira maxima	8e-17	85.4962	112		170076774	97	1	Cyanobacteria	Synechococcus sp. PCC 7002		30	78211846	78185616	113954749	148243301,148242586	33864834,33865742	148238682,148239449	124024082,124023159	33864072,33863031	33239713	-	123965499	124025743,124025024	126695592
1004254..1005240	+	328	81299805	-	P	Synpcc7942_0996	-	COG1072H,COG4240R	Panthothenate kinase, Predicted kinase	[glycerate kinase]	57.75	0	0.300601	0.42256	4	-	-		-	33240180	-		119485208	Cyanobacteria	Lyngbya sp. PCC 8106	1e-67	80.4878	264		196190197	93	1	Cyanobacteria	Synechococcus sp. PCC 7335		13	-	-	113953692	-	33865743	-	-	-	-	-	-	124025623	-
1005256..1005432	-	58	81299806	rpmF	P	Synpcc7942_0997	-	-	-	[50S ribosomal protein L32]	54.24	0	0.609289	0.514285	0	-	-		171192302	33240431	81299806		196239883	Cyanobacteria	Cyanothece sp. PCC 7425	3e-19	100	58		33861410	100	3	Cyanobacteria	Prochlorococcus marinus		34	109150036	78184726	113955132	148242587	33865744	148239451	124023161	33863029	33240431	123968549	123966163	124025742	126696353
1005621..1007519	+	632	81299807	-	P	Synpcc7942_0998	-	COG0465O	ATP-dependent Zn proteases	[FtsH peptidase]	55.24	0	0.227295	0.288015	3	-	-		-	-	-		119492884	Cyanobacteria	Lyngbya sp. PCC 8106	0	95.7278	605		170077793	58	1	Cyanobacteria	Synechococcus sp. PCC 7002		35	78212968,78212852,78211853,78212463	78184634,78184725,78185610,78185050	113953212,113954954,113953333,113955040	148242588,148242501,148243292,148242853	33865834,33865745,33864841,33866121	148239452,148239552,148238691,148240025	124023247,124023163,124024074,124023616	33862949,33863028,33864065,33862651	33240371,33239707,33240430,33240787	123968339,123967784,123968548,123968995	123966074,123965493,123966164,123966658	124025672,124025019,124025741,124026388	126696141,126695586,126696352,126696787
1007581..1007880	-	99	81299808	-	O	Synpcc7942_0999	-	-	-	[hypothetical protein]	51	-1	0.441703	0.462275	0	-	-		-	-	-		-	-	-	-	-	-		-	-	-	-	-		0	-	-	-	-	-	-	-	-	-	-	-	-	-
1008139..1011369	-	1076	81299809	-	-	Synpcc7942_1000	-	COG2374R,COG2931Q	Predicted extracellular nuclease, RTX toxins and related Ca2+-binding proteins	[hypothetical protein]	56.67	0	0.204413	0.255738	8	-	-		-	-	-		186908189	Cyanobacteria	Cyanothece sp. PCC 7424	0	96.1896	1035		172039538	95	1	Cyanobacteria	Cyanothece sp. ATCC 51142		10	-	-	-	-	-	-	-	-	-	-	-	-	-
1011886..1013736	-	616	81299810	-	P	Synpcc7942_1001	-	COG0527E	Aspartokinases	[aspartate kinase]	58.02	0	0.212405	0.309048	6	-	-		171191921	33241257	81299810		196240967	Cyanobacteria	Cyanothece sp. PCC 7425	0	96.9156	597		196192859	88	1	Cyanobacteria	Synechococcus sp. PCC 7335		34	78211626	78183652	113953978	148241174	33864606	148238417	124021797	33862346	33241257	123969389	123967071	124026821	126697176
1013888..1014316	+	142	81299811	-	P	Synpcc7942_1002	-	COG0060J	Isoleucyl-tRNA synthetase	[photosystem I reaction center subunit II]	54.31	0	0.423435	0.359426	0	-	-		171192079	33241182	81299811		226392	Cyanobacteria	Synechococcus sp.	7e-71	97.8873	139		226392	100	1	Cyanobacteria	Synechococcus sp.		34	78211951	78185496	113953822	148243186	33866576	148238793	124023964	33863977	33241182	123969317	123966998	124026729	126697107
1014434..1015987	+	517	81299812	-	P	Synpcc7942_1003	-	COG0147EH	Anthranilate/para-aminobenzoate synthases component I	[anthranilate synthase, component I]	57.72	0	0.261551	0.354768	6	-	-		171192078	33241181	81299812		166365070	Cyanobacteria	Microcystis aeruginosa	0	98.0658	507		158338247	79	2	Cyanobacteria	Acaryochloris marina		35	78211950,78214106	78185497,78185806	113954846,113955239	148243187,148243544	33866577,33866962	148238792,148240806	124023965,124024656	33863978,33864487	33241181	123969316	123966997	124026728,124026871	126697106
[truncated: 1,634 more rows]
[truncated: 22 more columns]
